# Supplementary material for: HY5 functions as a systemic signal by integrating BRC1-dependent hormone signaling in tomato bud outgrowth
Source: Proc Natl Acad Sci U S A. 2023 Apr 10;120(16):e2301879120. doi: 10.1073/pnas.2301879120 (PMC10120035; doi:10.1073/pnas.2301879120)
Supplement: Supplementary file 3 — Dataset S01 (XLSX) [file pnas.2301879120.sd01.xlsx]

## Sheet: venn1_brc1b_2vsWT_brc1b_1vsWT
	WT			brc1#5			brc1#9
gene_id	wt_1	wt_2	wt_3	b1_1	b1_2	b1_3	b2_1	b2_2	b2_3	gene_name	gene_chr	gene_start	gene_end	gene_strand	gene_length	gene_biotype	gene_description	tf_family
Solyc09g062960.2	4.40985	3.75396	2.14857	18.7784	18.6829	8.34589	189.721	397.885	770.378	-	9	61097507	61097973	-	365	protein_coding	-	-
Solyc09g064742.1	0.469757	0.5193	0.508612	1.34345	1.36699	1.90979	16.4572	19.9628	21.7617	-	9	62319479	62324769	+	907	protein_coding	-	-
Solyc07g066230.3	0.118828	0.0945793	0.125054	0.0254876	0.0207474	0.0539732	2.72699	1.70936	2.93293	-	7	67839997	67850051	-	9960	protein_coding	-	Pkinase
novel.521	0.0666212	0.0361542	0.0259674	1.17175	1.39585	0.470715	11.1372	5.97834	4.54676	-	9	63449913	63453465	-	3553	-	PF14372:Domain of unknown function (DUF4413)|PF05699:hAT family C-terminal dimerisation region	hATC
Solyc07g052250.3	4.6026	5.59021	7.94481	36.104	22.0994	42.1431	54.4711	57.9519	79.7948	-	7	60865841	60867001	-	360	protein_coding	-	-
Solyc04g007795.1	4.10946	4.46028	6.24693	39.3125	45.5621	78.3961	51.4224	47.6677	76.7582	-	4	1488469	1489680	+	288	protein_coding	-	-
Solyc08g074480.1	416.147	323.951	372.078	1144.02	795.135	1149.21	1641.38	1367.04	1531.18	-	8	58702881	58703276	+	396	protein_coding	-	-
Solyc03g097870.3	7.30424	3.73544	3.09315	39.9362	26.3705	79.3677	59.4224	52.4507	43.7426	-	3	61623706	61626247	+	1387	protein_coding	-	-
Solyc06g060640.1	40.0938	19.982	22.7808	190.8	109.955	191.137	244.117	236.879	196.141	-	6	38779029	38779433	-	405	protein_coding	-	-
Solyc07g053540.1	12.217	8.7479	8.30857	29.2754	21.5254	34.1202	50.7471	48.0915	54.2015	-	7	62088569	62089312	+	744	protein_coding	-	-
novel.25	0.065298	0.0787469	0.106049	1.28387	0.807573	2.03221	4.0908	3.97598	2.65265	-	1	5123412	5129087	-	2175	-	PF07727:Reverse transcriptase (RNA-dependent DNA polymerase)	RVT_2
Solyc04g007000.1	45.6911	40.8671	39.8237	22.5045	15.189	12.5973	1.25547	3.86405	0.814099	-	4	728940	730058	+	1119	protein_coding	RAV1 [Source:UniProtKB/TrEMBL;Acc:E1U2K4]	B3
Solyc10g005400.3	6.62463	10.2627	8.03966	22.8907	19.6678	21.2341	42.0896	44.7079	65.7909	-	10	297317	308940	-	2737	protein_coding	-	-
Solyc07g006620.3	4.14682	3.71014	2.68662	14.2073	9.88211	18.5243	24.5564	17.402	18.6049	-	7	1480278	1487817	+	2112	protein_coding	-	Pkinase
novel.135	3.59856	4.99069	8.25997	34.1334	21.3799	35.0109	48.055	44.2795	65.3482	-	12	537891	539114	+	592	-	-	-
Solyc11g009020.2	12.3769	8.23059	13.301	41.9415	32.3324	56.8942	58.2683	51.2347	54.9643	-	11	3160196	3165653	-	1748	protein_coding	-	-
Solyc03g123410.1	104.649	32.1652	62.759	487.955	276.267	596.637	736.79	714.267	1132.4	-	3	71770205	71770831	-	627	protein_coding	-	-
Solyc08g076880.3	11.7194	10.1208	7.67777	64.902	52.1667	110.689	62.7933	43.0876	55.0408	-	8	60931820	60932718	-	715	protein_coding	-	-
novel.609	3.15997	4.65765	4.27668	22.8439	24.0744	33.2984	20.3321	30.5985	24.8482	-	SL3.00SC0003115	65	1998	+	809	-	PF00407:Pathogenesis-related protein Bet v I family	-
Solyc12g013710.2	124.047	60.627	99.7627	343.883	293.14	545.702	525.99	548.363	656.442	-	12	4543869	4547614	-	1962	protein_coding	NADPH-protochlorophyllide oxidoreductase [Source:UniProtKB/TrEMBL;Acc:K4DCQ6]	adh_short
Solyc07g008250.3	114.033	87.8269	124.162	71.6262	54.3199	36.3932	22.4402	30.1674	22.8353	-	7	2976097	2979715	-	2992	protein_coding	Putative EIN3-binding F-box protein 2 [Source:UniProtKB/TrEMBL;Acc:K4CBU4]	-
Solyc07g064160.3	526.73	521.67	778.784	2066.6	1756.01	2596.94	2287.13	2780.73	3025.25	-	7	66551404	66553452	+	1457	protein_coding	Thiamine thiazole synthase, chloroplastic [Source:UniProtKB/TrEMBL;Acc:K4CH99]	-
Solyc02g062960.3	16.0834	21.9469	9.67596	4.49967	2.28926	2.2057	1.2105	0.878187	0.717657	-	2	35472018	35481648	-	677	protein_coding	-	Homeobox
novel.206	83.1683	43.6728	59.4653	343.396	225.129	429.445	369.901	292.173	472.965	-	2	41070886	41083801	-	2356	-	PF00504:Chlorophyll A-B binding protein	-
Solyc06g006080.3	47.8902	40.3515	44.4365	118.506	100.385	164.339	128.254	152.218	125.315	-	6	1105996	1111283	+	2586	protein_coding	-	-
novel.187	141.562	44.3447	106.161	825.918	551.5	1074.23	874.38	806.195	1056.55	-	2	41070863	41086092	+	3900	-	PF00504:Chlorophyll A-B binding protein	-
novel.303	7.65752	9.67959	4.72841	1.71091	1.21862	0.855447	0.838344	1.09281	1.10856	-	5	12104366	12108395	+	3561	-	-	-
Solyc10g078580.1	197.384	173.38	202.422	461.658	370.096	503.302	784.001	723.599	1251.14	-	10	60490599	60490781	+	183	protein_coding	-	-
Solyc12g006140.2	256.364	103.645	157.354	947.82	698.736	1806.15	1049.74	1184.66	1284.89	-	12	693028	694539	-	944	protein_coding	Chlorophyll a-b binding protein, chloroplastic [Source:UniProtKB/TrEMBL;Acc:K4DBF1]	-
Solyc03g005020.3	3.17389	2.35699	2.47422	9.9966	9.84365	14.1633	13.7562	11.481	11.4863	-	3	30086	32712	-	1417	protein_coding	Lipase [Source:UniProtKB/TrEMBL;Acc:K4BDS6]	-
Solyc02g084033.1	3.88763	6.63412	6.49419	3.86124	3.13477	4.13183	0.781429	0.787113	0.466789	-	2	47807552	47812708	-	2472	protein_coding	-	-
Solyc04g081970.3	102.439	74.9756	79.3308	178.821	149.34	230.046	300.156	258.781	315.903	-	4	65884919	65887005	-	1245	protein_coding	Thioredoxin domain 2 containing protein [Source: Projected from Oryza sativa (Os07g0476900)]	-
Solyc07g066180.2	4.75192	4.81732	3.93591	2.37824	1.85815	1.69873	0.244819	0.632938	0.635004	-	7	67792031	67794498	+	2391	protein_coding	-	-
Solyc03g005775.1	37.2104	19.0305	27.337	171.118	108.424	206.967	149.833	130.117	169.449	-	3	544524	546177	+	243	protein_coding	-	-
Solyc04g009860.3	3.27777	2.40175	2.22368	10.9018	10.142	11.7786	15.7499	13.6897	11.6034	-	4	3170749	3175356	-	1141	protein_coding	-	2OG-FeII_Oxy
Solyc07g032490.3	0.355566	0.061257	0.0824949	1.50716	1.12708	1.73039	4.43836	4.21408	2.58479	-	7	39531442	39534676	-	2796	protein_coding	-	-
Solyc11g066250.2	1.04682	0.747489	0.429502	5.12587	3.26169	8.18534	5.73951	5.72407	4.39983	-	11	52254879	52260771	-	3437	protein_coding	Carboxypeptidase [Source:UniProtKB/TrEMBL;Acc:K4D9N3]	Peptidase_S10
Solyc02g077420.3	1.22191	0.765125	0.915906	13.5748	9.94926	36.4865	14.9924	18.2069	5.42607	-	2	42928352	42929949	-	1511	protein_coding	-	Lipase_3
Solyc09g059240.3	5.58559	3.99671	3.55599	18.1573	17.1481	32.5119	17.2201	19.1876	24.5538	-	9	54110208	54113332	+	1907	protein_coding	Cytochrome P450 82G1 [Source:Projected from Arabidopsis thaliana (AT3G25180) UniProtKB/Swiss-Prot;Acc:Q9LSF8]	p450
Solyc07g053640.1	5.78828	7.80914	7.15285	22.3338	23.9955	22.1133	26.5892	23.2955	23.2722	-	7	62219894	62221357	+	1464	protein_coding	-	-
Solyc11g072030.2	39.177	43.8868	43.3293	99.3949	95.7016	75.991	114.914	118.824	146.296	-	11	55614771	55617822	-	922	protein_coding	-	-
Solyc04g007790.3	85.2254	40.0375	54.1023	292.059	228.866	423.383	328.046	320.118	283.34	-	4	1474888	1476848	+	816	protein_coding	-	-
Solyc04g082010.1	1969.68	1108.11	1615.13	5830.18	4215.45	7122.47	6618.01	6364.86	9370.09	PETE	4	65911468	65911980	-	513	protein_coding	Plastocyanin, chloroplastic [Source:UniProtKB/Swiss-Prot;Acc:P17340]	-
Solyc07g006710.2	3.71302	3.98801	3.7312	20.9058	14.3714	24.0825	17.1448	14.1745	19.4252	-	7	1559230	1565126	-	816	protein_coding	-	SCP
Solyc02g089350.3	27.4216	32.6794	40.5853	112.27	119.789	130.014	132	129.559	207.638	GAST1	2	51836312	51837194	+	549	protein_coding	Protein GAST1 [Source:UniProtKB/Swiss-Prot;Acc:P27057]	-
Solyc07g066150.1	1444.17	811.224	1192.09	4691.33	3517.86	5820.93	4523.88	4357.82	4588.21	-	7	67776515	67776955	+	441	protein_coding	-	-
Solyc06g069730.3	168.496	66.1665	135.915	580.51	433.181	802.942	766.678	655.357	919.255	-	6	43549398	43550597	+	1005	protein_coding	Chlorophyll a-b binding protein, chloroplastic [Source:UniProtKB/TrEMBL;Acc:Q7M1K8]	-
Solyc10g008720.3	9.20769	6.25623	8.05326	27.2643	22.3995	32.982	30.8231	26.0499	29.9049	-	10	2782456	2786142	-	1054	protein_coding	-	Lipase_GDSL
Solyc11g066390.2	82.8082	68.2495	78.6133	205.207	173.718	251.86	299.259	202.638	302.142	-	11	52456888	52464078	+	1842	protein_coding	Superoxide dismutase [Cu-Zn] [Source:UniProtKB/TrEMBL;Acc:Q7XAV2]	-
Solyc01g089850.3	7.53665	8.57189	7.65188	16.9399	16.3503	21.011	26.5617	23.7525	31.958	-	1	83448980	83451559	-	1049	protein_coding	-	-
Solyc01g090970.3	98.6592	57.0915	85.3864	288.529	198.244	373.598	385.006	288.112	468.902	-	1	84552110	84552478	-	369	protein_coding	-	-
Solyc07g055730.3	2.45652	1.83783	1.25597	5.64306	4.66636	12.2637	8.45606	10.7854	8.46198	-	7	63785988	63796591	+	3122	protein_coding	-	-
Solyc01g067510.3	7.29388	6.88316	8.05128	18.1462	12.4029	19.1037	25.7608	19.6109	26.0424	-	1	76052826	76055931	+	2395	protein_coding	-	Pkinase_Tyr
Solyc07g063600.3	652.259	298.355	541.322	2447.05	1788.5	3127.71	2528.56	2206.18	3032.46	-	7	66169556	66171198	-	1058	protein_coding	Chlorophyll a-b binding protein, chloroplastic [Source:UniProtKB/TrEMBL;Acc:K4CH43]	-
Solyc03g112590.3	3.12877	4.96341	2.34646	1.4757	0.786533	0.764714	0.202547	0.430143	0.357246	-	3	64460806	64464738	-	2890	protein_coding	-	AAA
Solyc11g017440.2	11.7755	4.70356	7.10606	32.1808	23.7432	35.7477	68.5878	38.2161	67.5564	-	11	8386502	8388221	-	792	protein_coding	Gibberellin-regulated protein 9 [Source:Projected from Arabidopsis thaliana (AT1G22690) UniProtKB/Swiss-Prot;Acc:Q8GWK5]	-
Solyc10g005100.3	35.8727	19.0028	18.6402	68.9741	48.8576	82.0714	116.619	111.344	124.641	-	10	91506	94186	+	1032	protein_coding	-	-
Solyc08g076060.3	2.43571	1.95168	1.56107	3.90953	2.96123	5.40378	11.7032	7.67055	8.17866	-	8	60233084	60236685	+	2896	protein_coding	-	Pkinase_Tyr
Solyc03g120885.1	7.42145	3.95684	4.18682	25.637	16.9646	28.1896	37.4786	24.5269	29.1633	-	3	70597444	70598505	-	606	protein_coding	-	-
Solyc11g008620.2	70.1405	42.8739	59.7412	146.971	115.028	196.389	252.737	180.185	266.53	-	11	2806963	2813931	-	1549	protein_coding	-	-
Solyc08g078020.1	228.041	125.751	192.263	695.644	501.077	682.149	771.172	669.894	693.454	-	8	62016528	62016986	+	459	protein_coding	Methionine rich arabinogalactan [Source:UniProtKB/TrEMBL;Acc:Q52QJ6]	-
Solyc12g100270.2	5.54641	3.47605	3.44707	1.17092	0.905496	0.440814	0.378001	0.623252	0.616282	-	12	68023915	68026963	+	2168	protein_coding	-	-
Solyc08g005960.2	22.0802	7.08112	8.04613	86.0619	55.6657	108.58	112.535	149.157	85.6051	-	8	706535	726220	-	774	protein_coding	-	-
Solyc07g061730.3	17.8968	21.4597	11.6142	5.97309	3.5251	1.54596	1.05595	2.71302	0.666859	-	7	64824213	64825666	+	1275	protein_coding	Gibberellin 2-oxidase [Source:UniProtKB/TrEMBL;Acc:A4GVL9]	2OG-FeII_Oxy
Solyc01g079470.3	429.73	211.581	233.116	1374.89	958.276	1901.81	1535.05	1340.69	1248	-	1	78377114	78377488	+	375	protein_coding	-	-
Solyc07g008620.1	5.65768	1.93624	6.46671	1.03314	0.934435	0.655954	0.359234	0.48881	0.235394	EIX1	7	3569764	3572859	-	3096	protein_coding	Receptor-like protein EIX1 [Source:UniProtKB/Swiss-Prot;Acc:Q6JN47]	LRRNT_2
Solyc04g050730.3	64.2058	61.6237	85.8127	194.703	184.935	220.238	227.949	224.476	340.117	-	4	47994783	47998673	-	1266	protein_coding	LTL1 [Source:Projected from Arabidopsis thaliana (AT3G04290) UniProtKB/TrEMBL;Acc:A0A178VLC7]	Lipase_GDSL
Solyc12g010800.2	0.885431	0.907627	1.46676	2.37397	2.57661	5.21337	6.20396	5.1218	7.34536	-	12	3715678	3717691	-	1604	protein_coding	-	bZIP_1
novel.477	8.88522	12.6105	9.89014	3.37094	3.69828	3.16819	1.97581	3.00715	2.7933	-	9	8780669	8783364	+	2696	-	-	-
novel.373	0.766656	0.606742	0.373532	1.74719	1.63837	2.13611	4.1868	4.23051	3.89306	-	6	19664303	19667349	-	1482	-	-	-
novel.136	257.393	172.652	214.763	718.488	557.398	976.824	850.422	686.98	1321.12	-	12	2359693	2362225	+	746	-	PF06596:Photosystem II reaction centre X protein (PsbX)	-
Solyc08g006930.3	539.717	279.5	424.844	1638.19	1175.96	2197.33	1703.99	1521.54	2352.29	-	8	1496954	1500179	-	654	protein_coding	-	-
Solyc09g074270.3	23.1799	26.9875	17.0559	8.39924	8.75674	6.18967	3.81287	6.52102	3.50635	-	9	66469232	66484876	-	2702	protein_coding	-	Abhydrolase_3
Solyc03g120475.1	71.707	48.1768	125.643	544.23	470.345	511.64	497.717	517.842	379.722	-	3	70343028	70344306	-	919	protein_coding	MIP [Source:UniProtKB/TrEMBL;Acc:H6V7A0]	-
Solyc05g015840.3	22.2416	30.063	28.7866	11.3602	14.2034	8.89684	5.45416	8.90168	6.89409	-	5	12395136	12399001	+	1524	protein_coding	-	SBP
Solyc12g009050.2	9.60179	8.23145	5.55282	1.83565	1.73114	1.6065	1.93572	1.50135	1.33888	-	12	2339618	2345691	-	2268	nontranslating_CDS	-	CBFB_NFYA
Solyc06g065380.3	0.211698	0.287213	0.38679	1.50412	1.27059	2.20358	2.19224	3.05136	2.88552	-	6	40918416	40922431	+	1789	protein_coding	-	Pkinase
Solyc02g070935.1	2121.06	855.352	1376.74	7246.1	5268.8	9679.04	7684.6	6361.73	8127.2	-	2	41088138	41090899	-	923	protein_coding	-	-
Solyc10g055680.1	5.46582	3.98684	3.77983	15.5528	8.89876	12.9026	14.8793	16.2045	16.5683	-	10	57141703	57142776	-	1074	protein_coding	Methyltransferase [Source:UniProtKB/TrEMBL;Acc:K4D1F8]	Methyltransf_11
Solyc06g076470.3	9.15109	5.49062	6.35683	21.0859	16.66	32.1801	25.5431	24.8261	27.0242	-	6	47652820	47655947	+	1045	protein_coding	-	-
Solyc01g087750.3	57.3481	38.6412	59.3445	139.518	119.411	153.043	175.242	152.546	162.445	-	1	82546725	82555152	-	1599	protein_coding	-	-
Solyc01g060240.3	4.30967	2.92348	3.99273	12.3777	11.3476	15.4475	12.7165	11.7788	11.3715	-	1	69851247	69856124	+	2900	protein_coding	-	-
Solyc12g009200.2	63.1214	31.062	54.4039	176.542	140.955	251.691	253.419	176.547	319.349	-	12	2484949	2487746	-	987	protein_coding	Chlorophyll a-b binding protein, chloroplastic [Source:UniProtKB/TrEMBL;Acc:K4DC08]	-
Solyc08g067505.1	1.36037	2.58388	1.45817	17.0696	19.5955	27.9772	14.1294	13.3568	17.9752	-	8	56592697	56593052	+	348	protein_coding	-	-
Solyc09g091830.3	11.3568	9.76118	9.04892	23.4847	18.8978	30.7954	29.0547	25.502	28.2932	-	9	71513825	71517380	+	1509	protein_coding	Protein disulfide isomerase pTAC5, chloroplastic [Source:Projected from Arabidopsis thaliana (AT4G13670) UniProtKB/Swiss-Prot;Acc:A1A6M1]	PG_binding_1
Solyc10g018907.1	72.0028	88.0759	54.8242	21.0909	19.1241	18.1092	12.1092	18.6951	20.8034	-	10	10851436	10854427	+	1194	protein_coding	-	-
Solyc01g109040.3	203.362	123.402	174.807	506.295	374.673	599.123	564.116	497.684	668.281	-	1	96023435	96024471	+	788	protein_coding	-	-
Solyc10g006530.3	16.6186	14.5366	12.465	35.1764	30.6028	51.7985	56.4408	39.7562	66.4122	-	10	1089834	1092104	+	866	protein_coding	Photosynthetic NDH subunit of lumenal location 3, chloroplastic [Source:Projected from Arabidopsis thaliana (AT3G01440) UniProtKB/Swiss-Prot;Acc:Q9SGH4]	-
Solyc05g056050.3	251.316	121.718	175.767	688.17	526.574	961.568	750.333	683.04	739.756	-	5	66299650	66301774	-	985	protein_coding	Chlorophyll a-b binding protein, chloroplastic [Source:UniProtKB/TrEMBL;Acc:K4C2T0]	-
Solyc04g040210.3	0.407235	0.49111	0.694447	2.76603	2.40714	2.99722	6.37813	4.06816	3.26515	-	4	11943436	11945462	+	1395	protein_coding	-	-
Solyc04g077690.2	5.73187	7.42446	6.61972	13.1292	12.8959	15.7138	25.2869	26.4183	49.2027	-	4	62711221	62712545	-	669	protein_coding	-	-
novel.96	0.303468	0.0914928	0	2.16971	1.98696	2.93547	6.37894	10.8559	10.7708	-	10	64125530	64128136	-	468	-	-	-
Solyc02g083570.3	2.95295	2.31051	2.80898	6.81139	4.70575	9.63965	7.85312	9.33807	8.65879	-	2	47484487	47486904	-	2020	protein_coding	UBC29 [Source:UniProtKB/TrEMBL;Acc:K4BAM5]	UQ_con
Solyc07g045140.3	10.9119	15.3864	6.65248	3.24072	3.4807	3.67137	1.59141	0.958305	0.430722	-	7	58373784	58375683	+	846	protein_coding	-	-
Solyc01g100770.2	29.6498	26.4271	26.7897	59.8942	60.6747	62.7635	63.4904	70.9386	77.4172	-	1	90594584	90595351	+	768	protein_coding	-	-
Solyc11g006710.2	38.3964	42.2874	22.3379	8.24291	5.18257	3.53597	1.88826	6.95483	2.58341	-	11	1307248	1312033	-	2821	protein_coding	-	-
Solyc11g065830.2	24.7945	23.4027	34.4266	68.6168	57.7458	61.5656	88.7035	75.3357	81.5694	-	11	51690785	51694757	-	2148	protein_coding	-	Na_sulph_symp
Solyc01g105050.3	200.487	103.093	159.964	542.657	423.523	720.807	600.208	524.141	803.515	CAP10B	1	93227088	93231041	+	3856	protein_coding	Chlorophyll a-b binding protein CP24 10B, chloroplastic [Source:UniProtKB/Swiss-Prot;Acc:P27525]	-
Solyc06g006110.3	14.1727	10.8935	12.1301	24.851	15.2307	25.1908	40.8787	30.4541	36.9161	-	6	1141736	1148761	+	1757	protein_coding	Vacuolar cation/proton exchanger [Source:UniProtKB/TrEMBL;Acc:K4C393]	Na_Ca_ex
Solyc12g014140.2	74.4785	51.5988	61.1284	142.894	116.2	183.823	184.821	167.609	242.578	-	12	4949918	4952062	-	1741	protein_coding	-	TCP
Solyc07g032640.2	784.614	489.521	698.241	2079.63	1609.42	2621.73	2118.68	1993.57	3045.59	-	2	52336031	52337320	-	1147	protein_coding	-	-
Solyc02g069455.1	2.53161	2.44242	2.46691	7.33061	6.26193	11.0198	10.6429	7.80378	11.2045	-	2	39905795	39909292	+	1122	protein_coding	-	-
Solyc04g005380.3	7.13174	11.1061	3.7219	4.14427	3.01206	3.219	0.830169	1.26051	0.957009	-	4	270777	277047	+	3173	protein_coding	-	-
Solyc09g074450.1	14.0006	12.8778	15.3771	46.9539	44.2808	55.9879	53.8415	40.5025	43.6843	-	9	66680406	66680804	+	399	protein_coding	-	-
Solyc12g009600.2	60.9568	48.4078	49.9074	112.382	95.8356	167.562	197.495	147.079	299.964	-	12	2860377	2862629	-	904	protein_coding	-	-
Solyc06g068040.3	1.74879	1.82139	1.97951	3.48579	2.12041	3.09796	6.46519	5.16283	6.00519	-	6	42281716	42285950	+	2680	protein_coding	-	-
Solyc08g082160.3	3.15607	2.60635	4.14512	9.19769	5.76506	13.0714	17.1367	11.9847	17.3394	-	8	65144050	65145119	-	690	protein_coding	-	-
Solyc03g053110.3	119.633	82.3533	112.765	268.484	237.427	381.523	354.21	307.656	547.541	-	3	24274704	24278111	-	1017	protein_coding	-	Rhodanese
Solyc07g045145.1	14.8845	21.5776	6.76859	5.72008	5.59472	4.4863	2.09605	1.79375	1.53818	-	7	58375835	58377313	+	1145	protein_coding	-	-
Solyc12g042470.2	3.36473	2.33556	2.36374	6.21004	4.78184	10.6626	10.3527	9.29097	10.6908	-	12	58699956	58703651	+	1210	protein_coding	-	Aldo_ket_red
Solyc12g005630.2	258.76	154.92	231.705	626.458	477.59	827.605	738.015	608.988	782.844	-	12	333867	336810	-	1275	protein_coding	Cytochrome b6-f complex iron-sulfur subunit [Source:UniProtKB/TrEMBL;Acc:K4DBA1]	-
Solyc06g049050.3	9.92249	8.43398	16.6196	72.5243	70.6207	80.2438	53.6581	43.539	44.9354	-	6	32415687	32417447	+	1188	protein_coding	Expansin [Source:UniProtKB/TrEMBL;Acc:O82625]	-
Solyc01g099020.3	9.6763	5.21352	8.05014	23.723	16.4407	25.4149	35.5334	23.4012	38.3878	-	1	89230102	89238677	-	2275	protein_coding	-	Lipase_GDSL
Solyc08g076885.1	8.07171	5.8102	6.55906	32.7692	21.0911	35.6268	32.9805	24.1066	19.2049	-	8	60939575	60949351	+	1695	protein_coding	-	-
novel.507	1.48999	5.39827	2.88732	0.345012	0.461918	0.4593	0.167485	0.45427	0.271512	-	9	13718088	13725106	-	5592	-	PF02902:Ulp1 protease family, C-terminal catalytic domain|PF09331:Domain of unknown function (DUF1985)	Peptidase_C48
Solyc04g009030.3	825.3	463.662	726.372	2052.16	1580.16	2530.45	2426.04	2163.21	2095.35	-	4	2597623	2600795	+	1487	protein_coding	Glyceraldehyde-3-phosphate dehydrogenase [Source:UniProtKB/TrEMBL;Acc:K4BP59]	-
Solyc04g079960.1	6.11271	4.27402	6.04098	17.2027	12.111	17.1205	20.3161	15.7394	20.8557	-	4	64362839	64363930	-	1092	protein_coding	-	-
Solyc06g072350.3	136.07	95.1641	103.419	249.068	146.737	248.094	346.899	275.47	384.586	-	6	44764974	44766313	+	827	protein_coding	CASP-like protein [Source:UniProtKB/TrEMBL;Acc:K4C8V5]	-
Solyc06g053260.1	8.25433	6.25811	5.5594	27.7289	19.8696	41.5049	25.6659	26.1927	24.7599	-	6	36074430	36074819	+	390	protein_coding	Small auxin-up protein 58 [Source:UniProtKB/TrEMBL;Acc:I3RSI1]	Auxin_inducible
Solyc06g076790.1	292.158	168.74	236.692	775.329	543.808	954.941	889.348	652.285	1016.55	-	6	47843476	47843796	-	321	protein_coding	-	-
Solyc05g056040.3	11.8861	16.7362	14.0501	5.33287	5.20442	4.82787	5.25705	4.34751	3.79425	-	5	66271259	66277116	-	2561	protein_coding	Auxin response factor [Source:UniProtKB/TrEMBL;Acc:K4C2S9]	B3
Solyc07g040680.3	13.8828	20.3962	7.22924	4.56902	3.80744	3.79976	1.86189	2.43197	1.17789	-	7	49500156	49501678	+	1289	protein_coding	Heat stress transcription factor A-9 [Source:Projected from Arabidopsis thaliana (AT5G54070) UniProtKB/Swiss-Prot;Acc:Q9LVW2]	HSF_DNA-bind
novel.333	9.6628	14.6269	6.68591	3.25641	2.37984	3.30189	2.15725	2.2983	2.34577	-	5	25538213	25541034	-	2822	-	-	-
Solyc01g099780.3	7.73589	8.25276	10.8241	25.3856	20.4912	27.9465	25.3439	29.8172	34.6069	-	1	89797798	89799877	+	716	protein_coding	-	-
Solyc01g096340.3	20.2275	9.472	11.8823	59.0793	33.971	69.8664	64.5672	57.1603	61.6519	-	1	87290005	87290334	+	330	protein_coding	-	Auxin_inducible
Solyc04g079040.3	4.81685	3.20739	3.28274	10.8705	8.80364	16.0325	11.4368	13.1916	15.0503	-	4	63718770	63725587	-	1602	protein_coding	-	Peptidase_S10
novel.87	0	0	0.0599885	0.726247	0.738973	0.233018	7.38362	8.15295	12.3201	-	10	49447252	49451373	-	769	-	-	-
Solyc03g007030.3	67.7282	44.8905	58.8544	140.112	115.237	172.351	202.233	152.382	264.771	-	3	1570963	1573515	-	620	protein_coding	-	-
Solyc10g012050.3	2.39648	1.93939	2.21233	5.11771	4.65682	7.5326	7.82388	6.26405	6.55321	-	10	4350402	4368775	+	2252	protein_coding	-	-
Solyc08g006690.1	7.36416	3.07416	3.39084	22.3914	18.1917	33.7962	23.4145	27.7171	24.1889	-	8	1257784	1258368	+	585	protein_coding	-	-
Solyc06g009140.3	19.4336	10.0712	15.4225	12.4299	5.3495	7.0245	3.07401	3.95769	2.38076	-	6	3087883	3094001	+	1352	protein_coding	-	-
Solyc02g088390.3	34.2037	34.1002	46.4341	92.7055	77.8731	86.506	112.747	100.109	146.793	-	2	51122717	51125123	-	609	protein_coding	-	Cu_bind_like
Solyc03g044630.2	2.8618	1.5355	1.55976	8.63528	6.7752	14.749	13.1946	7.69747	14.8718	-	3	10257998	10259636	-	976	protein_coding	-	-
Solyc11g069250.2	2.45927	1.96769	3.45638	11.0064	9.44451	13.0082	11.2277	9.61101	13.105	-	11	54177738	54179867	-	1001	protein_coding	-	-
Solyc03g013340.3	1.63567	0.760845	1.22956	4.86161	3.11088	6.36809	8.26325	5.5489	7.61395	-	3	47339329	47346974	+	1013	protein_coding	Nodulin26-like intrinsic protein 21 [Source:UniProtKB/TrEMBL;Acc:K4BEQ5]	-
Solyc06g066800.2	9.18557	7.79683	10.1213	23.2638	20.5102	20.1924	31.5396	23.3538	24.7459	-	6	42103894	42105331	+	1340	protein_coding	-	-
Solyc07g041720.1	1632.74	755.991	1104.9	4350.76	3274.21	5085.72	5538.75	3704.44	5761.69	-	7	54164774	54165409	+	636	protein_coding	-	-
Solyc07g054290.1	155.811	88.737	131.87	358.39	289.875	396.996	461.687	368.421	396.086	-	7	62767766	62768359	-	594	protein_coding	Photosystem II repair protein PSB27-H1, chloroplastic [Source:Projected from Arabidopsis thaliana (AT1G03600) UniProtKB/Swiss-Prot;Acc:Q9LR64]	-
Solyc03g083090.3	23.5981	21.2129	19.045	41.6107	39.1802	52.7892	67.4866	54.2137	63.5176	-	3	54334127	54335366	-	327	protein_coding	-	-
Solyc09g014520.3	1656.17	892.285	1314.14	4118.26	3267.25	5349.98	4503.89	3879.75	4262.26	-	9	6146352	6148044	-	930	protein_coding	Chlorophyll a-b binding protein, chloroplastic [Source:UniProtKB/TrEMBL;Acc:K4CRS9]	-
Solyc12g014450.2	1.06135	0.937635	0.841809	3.2824	2.37026	6.88238	4.39479	3.26883	4.65462	-	12	5420370	5425099	+	1918	protein_coding	-	-
Solyc10g051150.2	12.2618	14.8515	12.7276	5.03139	6.28309	2.69056	1.25246	3.53019	1.36783	-	10	51492577	51498736	-	888	protein_coding	-	-
Solyc02g030480.3	13.5637	15.5006	16.6141	33.1773	32.7996	38.2925	36.8024	41.7404	56.4475	-	2	26693477	26697808	+	1616	protein_coding	-	ADH_N
Solyc08g065940.3	331.928	304.132	195.255	197.022	141.571	147.744	60.7852	97.4892	67.4797	-	8	54359527	54360489	-	963	protein_coding	-	-
Solyc10g006900.3	261.041	128.736	185.822	472.15	409.942	764.541	683.33	641.122	1011.55	-	10	1328487	1332266	+	1529	protein_coding	NADPH-protochlorophyllide oxidoreductase [Source:UniProtKB/TrEMBL;Acc:K4CXM0]	adh_short
Solyc01g108610.3	1.25936	0.832007	1.42993	4.47464	3.15487	4.84972	5.75477	3.4882	6.09706	-	1	95762278	95767093	+	4323	protein_coding	-	-
Solyc02g084410.3	35.3757	33.0845	31.1132	68.1716	41.1939	64.7763	87.563	68.3772	88.6784	-	2	48080133	48081779	+	1456	protein_coding	-	Glyoxalase
Solyc03g005900.3	8.27677	8.91658	12.8427	18.0922	18.6969	18.4246	30.7673	29.4919	33.274	-	3	609499	612682	+	898	protein_coding	-	Lipase_GDSL
Solyc02g091920.3	29.1376	24.9453	38.1252	69.442	63.8596	54.0271	77.3433	89.1973	91.9596	-	2	53771082	53773098	+	1550	protein_coding	Xyloglucan endotransglucosylase/hydrolase [Source:UniProtKB/TrEMBL;Acc:K4BCZ0]	-
Solyc06g063360.3	617.995	297.71	498.472	1671.82	1295.47	2188.35	1750.1	1517.37	1872.77	-	6	40153193	40166066	-	3327	protein_coding	-	Pkinase_Tyr
Solyc02g093935.1	13.9595	14.2546	11.0005	5.74974	5.60764	4.77332	4.02749	4.06518	2.18011	-	2	55252603	55257938	-	2340	protein_coding	-	Rad21_Rec8_N
Solyc03g006550.3	0.278989	0.299652	0.152921	1.64562	1.65543	4.44403	2.28539	1.61249	1.45398	-	3	1119978	1127272	+	2715	protein_coding	Putative geranyllinalool synthase [Source:UniProtKB/TrEMBL;Acc:K4BE78]	-
Solyc08g013840.3	3.07324	3.87379	4.20533	8.90601	6.636	10.5601	13.6234	10.1527	16.6928	-	8	3275605	3278850	+	1448	protein_coding	-	-
Solyc10g081170.2	64.1789	59.5854	73.7789	146.505	141.134	148.711	150.025	139.429	152.716	-	10	62425637	62430627	-	2089	protein_coding	-	-
Solyc04g077780.3	67.8312	44.6631	59.0479	130.027	108.144	165.346	165.642	151.557	230.656	-	4	62766156	62768254	-	975	protein_coding	-	LIM
Solyc07g005370.3	3.90967	1.71685	3.47847	17.6833	10.2951	20.482	21.2986	13.6496	12.0664	-	7	288352	290530	-	1671	protein_coding	-	-
Solyc01g073640.3	342.771	204.696	293.998	885.59	878.334	914.878	811.351	807.168	1149.73	-	1	80898021	80899205	+	1048	protein_coding	Putative alcohol dehydrogenase [Source:UniProtKB/TrEMBL;Acc:Q9LEG3]	-
Solyc03g113280.3	22.3064	15.3494	22.1664	47.5873	39.9278	63.0206	63.1496	49.9261	58.6216	-	3	64948110	64953332	-	1180	protein_coding	-	-
Solyc02g090100.1	116.852	89.8404	97.1679	235.687	191.114	238.555	277.957	221.72	296.331	-	2	52366317	52366805	+	489	protein_coding	YCF37 [Source:Projected from Arabidopsis thaliana (AT2G23670) UniProtKB/TrEMBL;Acc:A0A178VUP0]	-
Solyc11g006590.2	4.01884	2.71635	2.50236	8.93126	6.50709	12.5575	10.7457	9.24273	9.23167	-	11	1217074	1221862	+	3263	protein_coding	-	p450
Solyc08g076300.3	56.237	32.6138	44.9419	123.227	91.6608	153.047	168.449	122.201	135.885	-	8	60379978	60389267	-	3491	protein_coding	-	AMP-binding
Solyc04g014830.2	6.1368	6.21961	4.37819	2.43867	3.07933	2.79986	1.55825	0.969619	1.37068	-	4	5064808	5070491	-	1728	protein_coding	-	GRAS
Solyc09g065180.3	84.1094	46.3209	70.7388	207.274	170.341	252.218	270.532	198.664	205.175	-	9	63337024	63339567	+	1406	protein_coding	-	Epimerase
Solyc12g056960.2	1.9889	1.37285	1.42805	4.68701	3.34125	5.48106	6.98939	5.01942	6.00939	-	12	63989603	63995524	-	1809	protein_coding	-	-
Solyc12g009650.2	463.658	195.257	252.286	1526.41	1052.9	1435.96	1788.49	1262.71	1114.28	-	12	2922057	2923590	-	932	protein_coding	-	-
Solyc10g084265.1	0.695056	1.11762	2.25764	8.5309	6.5735	7.79515	10.504	8.81703	9.51101	-	10	64006095	64007263	-	613	protein_coding	-	-
Solyc03g093790.3	0.825715	0.697048	1.23374	4.5458	6.00708	6.52867	5.1049	5.46769	5.50823	-	3	56899618	56903052	+	860	protein_coding	Cyclin [Source:UniProtKB/TrEMBL;Acc:K4BIQ5]	-
Solyc01g005590.2	30.2394	27.658	36.6401	71.6628	56.3574	58.7301	75.2008	83.1415	84.269	-	1	416887	417304	+	418	protein_coding	-	-
Solyc12g013700.2	177.039	128.647	64.6306	21.2328	19.2043	13.6494	13.8981	30.9635	13.7236	-	12	4542150	4545137	+	1571	protein_coding	-	-
Solyc03g034220.3	5833.69	2897.02	4092.13	12887.1	9649.5	17089.1	14651.2	13079.9	19435.4	RBCS-2A	3	5956428	5958862	+	903	protein_coding	Ribulose bisphosphate carboxylase small chain 2A, chloroplastic [Source:UniProtKB/Swiss-Prot;Acc:P07179]	-
Solyc02g087400.1	93.5701	67.7285	80.2607	158.184	123.809	182.051	207.071	178.355	223.012	-	2	50489625	50490731	+	1107	protein_coding	-	Chromo
Solyc10g080920.2	0.492326	0.281239	0.580742	1.00042	1.47037	1.76543	2.37092	2.78082	2.89199	-	10	62226860	62230791	+	1827	protein_coding	-	-
Solyc12g094640.2	17.6947	7.77245	11.1787	43.4771	28.1479	73.8662	66.0909	41.7727	47.8975	-	12	65792804	65797868	+	3355	protein_coding	Glyceraldehyde-3-phosphate dehydrogenase [Source:UniProtKB/TrEMBL;Acc:K4DH36]	-
Solyc03g111610.3	81.2741	37.4866	53.592	162.491	128.584	244.137	278.947	175.196	242.696	-	3	63731435	63735566	-	1317	protein_coding	CBBY-like protein [Source:Projected from Arabidopsis thaliana (AT3G48420) UniProtKB/Swiss-Prot;Acc:Q94K71]	-
Solyc08g080750.3	3.67096	2.67347	2.27636	7.41373	4.99441	11.2483	14.0888	8.70871	14.8619	-	8	64078738	64080045	+	993	protein_coding	-	-
Solyc03g096760.1	79.181	87.9109	128.732	271.379	205.882	254.779	297.17	316.797	542.645	-	3	60535926	60536264	-	339	protein_coding	-	-
Solyc09g075590.1	6.8348	4.81823	6.36629	25.1161	16.3428	23.461	20.5063	20.6554	19.986	-	9	67702213	67702683	-	471	protein_coding	-	-
Solyc03g111140.3	16.8287	17.1674	5.34971	3.19539	2.31812	1.7404	1.39859	2.48824	1.13253	-	3	63283865	63286116	-	1716	protein_coding	Malate synthase [Source:UniProtKB/TrEMBL;Acc:K4BJX7]	-
Solyc09g097870.3	4.40798	3.56552	3.94612	7.82131	6.19853	9.35972	14.0026	9.63543	10.7579	-	9	72361083	72364671	-	2642	protein_coding	-	HLH
Solyc05g013620.2	11.6216	7.64067	11.5387	30.2428	24.6448	57.4508	29.253	36.1809	27.0928	-	5	6929990	6964176	+	1939	protein_coding	-	-
Solyc12g096900.2	3.4189	3.5659	2.28105	6.40834	6.92398	6.4899	11.4254	8.79122	11.5774	-	12	66613806	66616646	+	1537	protein_coding	-	TIR
Solyc02g085950.3	1415.82	524.663	721.191	3982.35	2820.79	4894.13	4224.26	3958.47	3753.9	RBCS-3B	2	49352761	49353728	+	794	protein_coding	Ribulose bisphosphate carboxylase small chain 3B, chloroplastic [Source:UniProtKB/Swiss-Prot;Acc:P05349]	-
Solyc07g047850.3	1300.37	716.655	948.551	3159.08	2310.19	4025.75	3245.24	2650.77	3746	-	7	59191810	59209628	-	1555	protein_coding	-	-
Solyc09g075890.3	102.083	113.888	47.8548	35.3951	23.6716	20.5562	17.6126	23.7027	12.6599	-	9	67954938	67957452	-	1017	protein_coding	-	-
Solyc01g090340.2	23.2872	15.6453	21.2446	69.3737	60.4454	81.4945	51.0118	52.6261	62.2685	-	1	83900998	83901985	-	988	nontranslating_CDS	-	AP2
novel.520	4.44	5.14853	2.82888	2.05527	1.75999	2.60946	1.0323	0.56323	0.87629	-	9	61640825	61643643	-	2495	-	-	-
Solyc03g113240.3	60.6684	38.0238	56.1557	133.786	102.958	146.87	157.8	127.862	186	-	3	64926623	64936307	+	2554	protein_coding	-	-
Solyc06g053140.3	98.6056	66.586	75.812	174.239	144.842	237.554	241.869	185.663	270.544	-	6	35964078	35966545	+	917	protein_coding	-	Rhodanese
Solyc01g005520.3	54.2633	38.7142	37.8118	84.6738	67.3145	107.815	130.482	105.111	114.606	-	1	350024	352716	+	1231	protein_coding	Protein MET1, chloroplastic [Source:Projected from Arabidopsis thaliana (AT1G55480) UniProtKB/Swiss-Prot;Acc:Q94BS2]	-
Solyc09g090330.3	27.1723	20.4574	23.9047	51.7974	42.2642	61.5652	63.2209	53.2183	75.2151	-	9	70316456	70321198	-	1237	protein_coding	Harpin binding protein 1 [Source:UniProtKB/TrEMBL;Acc:Q5QJB4]	-
Solyc02g071820.3	15.62	14.9597	22.845	8.42141	11.7804	7.94382	4.58352	6.84893	4.90065	-	2	41737052	41746135	-	3346	protein_coding	-	Pkinase_Tyr
Solyc02g088560.3	14.0076	15.5067	16.9698	31.8045	30.7487	34.6418	47.0563	36.3479	34.4363	-	2	51245676	51249599	-	2626	protein_coding	-	Ion_trans
Solyc11g062350.2	4.21851	5.68089	5.75498	19.8561	14.4241	23.2416	15.7062	15.1443	14.732	-	11	49606112	49608207	-	1010	protein_coding	-	Cu_bind_like
Solyc12g042770.2	116.537	67.454	68.0592	228.714	171.613	366.892	290.516	237.369	278.992	-	12	59130072	59135918	-	1460	protein_coding	-	-
Solyc04g051680.3	0.807474	0.396469	0.404659	3.2165	2.03925	3.8423	4.13633	2.7393	2.72287	-	4	50919160	50923714	-	2052	nontranslating_CDS	-	Ras
Solyc12g094720.2	18.0023	12.9416	15.4322	27.5485	24.371	39.1595	54.4413	38.1975	78.1615	-	12	65836449	65840414	+	1115	protein_coding	PsbP domain-containing protein 3, chloroplastic [Source:Projected from Arabidopsis thaliana (AT1G76450) UniProtKB/Swiss-Prot;Acc:Q9S720]	-
Solyc06g069880.1	2.01023	0.727281	0.718249	4.99448	3.29051	7.43987	6.21403	7.38241	7.82249	-	6	43624650	43626062	+	1413	protein_coding	-	-
Solyc04g063245.1	0.615239	0.292877	0.441748	2.01418	1.27209	4.86177	3.20307	2.32904	3.614	-	4	55403565	55405112	+	1462	protein_coding	-	p450
Solyc02g061990.3	7.85502	15.0199	7.39742	4.57959	4.94748	5.72028	1.17333	2.22694	0.94682	-	2	34102191	34103671	+	898	protein_coding	-	-
novel.9	11.5995	10.7757	8.96453	3.58494	4.36483	3.17216	2.15492	3.68586	3.3353	-	1	25749844	25755755	+	1657	-	-	-
Solyc10g086150.2	181.676	152.168	191.645	282.9	274.479	322.116	447.949	436.143	737.089	-	10	65201133	65203406	-	1367	protein_coding	-	RRM_1
Solyc04g008060.3	18.2658	16.6567	23.1143	48.1415	42.5411	57.5205	55.1329	44.6214	64.7121	-	4	1717818	1720965	-	946	protein_coding	Vacuolar iron transporter 1 [Source:Projected from Arabidopsis thaliana (AT2G01770) UniProtKB/Swiss-Prot;Acc:Q9ZUA5]	DUF125
Solyc04g017720.3	5.27873	4.31976	6.1236	21.6564	12.7095	27.9094	24.3469	14.8274	21.1755	-	4	7793995	7795271	+	565	protein_coding	-	-
Solyc02g079950.3	290.188	151.778	231.611	667.459	531.761	869.151	697.795	636.686	785.16	-	2	44884038	44886831	-	1981	protein_coding	Photosystem II oxygen-evolving complex protein 3 [Source:UniProtKB/TrEMBL;Acc:Q672Q6]	-
Solyc07g053350.3	4.55999	3.97441	6.74597	14.0043	12.5307	12.8143	18.8115	14.3877	19.6235	-	7	61933071	61938088	+	1142	protein_coding	-	-
Solyc10g039290.2	1.91198	1.61463	2.85171	5.05306	4.7158	5.99396	7.59897	6.04745	7.00799	-	10	21005022	21010792	-	4853	protein_coding	-	-
Solyc07g039380.3	24.4018	20.8871	22.203	48.6248	37.2967	54.8742	51.7783	49.4785	59.053	-	7	47456900	47457592	+	615	protein_coding	-	-
Solyc01g098570.2	0.524219	0.255307	0.550116	2.03258	1.40813	4.07021	3.44037	2.57812	4.03499	-	1	88933811	88935115	+	1174	protein_coding	-	-
Solyc10g054870.2	19.7069	7.57126	11.9898	46.5313	30.2218	58.4833	69.9591	52.5976	48.3888	-	10	55984141	55991262	-	2347	protein_coding	-	-
Solyc09g065910.2	1441.4	857.277	1047.47	2906.53	2259.99	3982.33	3365.32	2830.54	4407.54	-	9	64435619	64436802	-	521	protein_coding	-	-
Solyc04g009540.1	219.896	139.502	210.198	420.445	361.776	465.377	619.805	468.655	842.059	-	4	2951061	2951750	+	690	protein_coding	-	-
Solyc10g074870.2	4.40071	4.07079	4.93798	9.97548	9.96838	11.3572	11.7897	10.9619	13.8143	-	10	58638800	58647324	+	1420	protein_coding	-	-
Solyc08g013670.3	874.395	421.875	573.562	1897.05	1467.12	2700.39	2163.98	1904.88	3289.47	-	8	3142446	3143601	-	787	protein_coding	-	-
Solyc01g098640.3	30.3765	17.6448	25.0824	57.0349	47.8993	71.7144	73.6495	61.9881	74.5002	-	1	88970274	88975814	+	3145	protein_coding	-	-
Solyc12g011280.2	250.358	136.675	201.154	573.839	424.558	726.552	603.997	531.071	820.561	-	12	4139379	4140964	-	1068	protein_coding	Chlorophyll a-b binding protein, chloroplastic [Source:UniProtKB/TrEMBL;Acc:K4DCL4]	-
Solyc02g088100.3	14.6234	18.0898	23.6478	59.1619	57.5908	56.8946	52.5911	57.8487	46.7167	-	2	50926769	50928715	-	1664	protein_coding	Expansin [Source:UniProtKB/TrEMBL;Acc:Q9ZP31]	-
Solyc09g010220.3	7.24578	6.73494	5.21871	13.4837	12.3761	19.3681	20.3619	15.335	17.3414	-	9	3606592	3611740	+	1653	protein_coding	-	Peptidase_S28
Solyc10g007690.3	1230.11	646.999	869.142	2891.01	2165.83	3831.9	3015.08	2573.15	2789.95	-	10	1940930	1942822	+	998	protein_coding	Chlorophyll a-b binding protein, chloroplastic [Source:UniProtKB/TrEMBL;Acc:K4CXU8]	-
Solyc04g074740.3	0.146002	0.330136	0.355676	4.54084	1.83223	3.77632	2.52739	2.667	2.10712	-	4	60750422	60758339	-	1297	protein_coding	-	Cu_bind_like
Solyc12g005300.2	14.7623	12.7021	12.9844	28.5488	19.1482	28.1084	41.5048	31.0753	30.193	-	12	184238	187167	+	1581	protein_coding	-	-
Solyc07g054470.1	8.23322	12.4112	9.80566	22.3197	20.2151	22.5071	32.2373	40.471	50.1697	-	7	62917093	62917299	-	207	protein_coding	-	-
Solyc05g006730.3	6.63281	4.39635	4.09506	11.2403	7.98396	17.3122	18.4999	13.4109	15.9461	-	5	1377092	1382674	+	1870	protein_coding	-	GST_N
Solyc04g011880.1	1.22566	0.138572	1.04504	2.13601	2.50781	6.18567	12.3134	9.79518	8.45135	-	4	4280244	4280552	-	309	protein_coding	-	-
Solyc01g095430.3	400.548	225.178	321.138	873.369	669.389	1119.96	882.559	832.894	1047.48	-	1	86555244	86558588	-	985	protein_coding	-	-
Solyc09g007080.3	6.18789	5.29031	7.29545	5.28651	4.01455	3.74587	2.33426	2.64347	1.93539	-	9	727392	734812	+	5868	protein_coding	-	PP2C
Solyc06g082950.3	509.351	250.993	357.043	1191.64	920.189	1656.39	1327.05	1026.92	1364.63	-	6	48607669	48609470	+	926	protein_coding	-	-
Solyc05g051660.1	10.5528	8.57257	11.4733	31.8565	28.8427	30.0193	24.9488	26.6059	25.0072	-	5	62899479	62900447	+	969	protein_coding	Acylsugar acylhydrolase 1 [Source:UniProtKB/TrEMBL;Acc:K4C1J7]	Abhydrolase_3
Solyc06g065490.3	18.8161	11.1515	11.763	30.5918	28.4557	42.2232	49.453	37.1767	43.9782	-	6	40997352	41000071	-	1102	protein_coding	-	-
Solyc03g094000.3	0.881446	0.365404	0.357883	1.41797	1.36266	1.11212	4.99533	2.55776	5.22981	-	3	57142040	57143610	-	1289	protein_coding	-	-
Solyc01g087970.3	3.20974	2.28702	2.99697	5.04724	4.9217	5.3519	10.7578	6.35101	10.3007	-	1	82669123	82692157	-	4587	protein_coding	-	Peptidase_S10
Solyc02g092790.3	16.5971	18.1762	23.8287	46.5719	44.4108	41.8814	48.2127	51.9286	43.896	-	2	54399306	54405345	+	3748	protein_coding	-	-
Solyc05g056070.3	1571.07	805.115	1133.09	3564.12	2736.34	4681.21	3624.92	3248.33	3959.98	-	5	66309084	66310200	+	827	protein_coding	Chlorophyll a-b binding protein, chloroplastic [Source:UniProtKB/TrEMBL;Acc:A0A0J9YZP9]	-
Solyc01g111145.1	49.2869	41.5711	42.1469	151.204	130.416	108.055	126.696	132.843	87.3691	-	1	97433463	97435689	+	1922	protein_coding	-	-
Solyc03g071590.3	28.3889	16.786	22.146	48.1287	45.3964	66.0143	83.85	52.7017	92.9808	-	3	20381643	20386512	-	1806	protein_coding	-	-
Solyc03g114930.3	34.0749	22.4632	33.4232	65.722	58.7543	82.0906	86.3889	69.8009	81.9984	-	3	66268916	66275650	+	2316	protein_coding	-	-
Solyc03g114450.3	80.2385	52.746	80.8324	198.331	152.021	216.247	226.091	172.507	186.876	-	3	65932549	65935971	+	1570	protein_coding	Calcium sensing receptor, chloroplastic [Source:Projected from Arabidopsis thaliana (AT5G23060) UniProtKB/Swiss-Prot;Acc:Q9FN48]	-
Solyc09g009830.3	2.93142	2.25492	3.12346	8.49126	6.72668	11.5797	11.6869	8.91424	7.20487	-	9	3324979	3330300	+	1728	protein_coding	-	-
Solyc09g082830.3	78.6449	88.6021	72.0409	36.7234	42.6114	35.7558	34.7987	36.3354	25.4152	-	9	68916353	68924564	-	3625	protein_coding	-	Piwi
Solyc05g007780.3	41.2821	29.2819	27.5818	69.9741	57.7793	102.859	110.922	73.7165	104.062	-	5	2237430	2239500	+	1047	protein_coding	-	-
Solyc08g078910.2	10.0937	9.45096	15.8619	28.5112	20.7885	34.4391	52.5595	52.9934	30.0011	-	8	62696544	62700466	-	666	protein_coding	-	-
Solyc12g009070.1	416.933	242.263	341.735	1225.64	726.878	1555.09	1232.6	822.342	1794.78	-	12	2364594	2364821	-	228	protein_coding	-	-
Solyc09g008270.3	15.3654	14.1305	16.3111	30.2878	30.0692	36.3906	53.0169	34.4969	79.177	-	9	1740259	1743986	+	1103	protein_coding	-	-
Solyc09g063130.3	68.2635	38.1677	47.4746	144.871	110.539	180.919	150.867	131.643	163.947	-	9	61417968	61423498	+	5082	protein_coding	-	-
Solyc04g081890.1	4.55876	6.66068	9.11233	25.699	19.5164	24.0396	28.4731	23.6212	51.1346	-	4	65839842	65840246	+	405	protein_coding	-	-
Solyc10g049580.2	8.31805	5.01563	9.80662	29.9561	26.3908	30.9017	26.8555	24.6208	24.6352	-	10	46082039	46084089	-	922	protein_coding	-	-
Solyc06g082940.3	1156.97	611.569	1006.31	2620.36	2185.43	3079.48	2892.9	2463.18	3726.66	-	6	48605344	48606576	+	877	protein_coding	-	-
Solyc08g081400.3	10.5713	6.09715	3.43371	25.9607	17.3875	40.4001	42.434	28.3361	36.3604	-	8	64592271	64592747	+	309	protein_coding	-	-
Solyc12g006910.2	10.2987	12.0193	11.9779	25.6528	23.0208	30.3891	37.381	30.9119	51.9949	-	12	1336503	1337188	-	285	protein_coding	-	-
Solyc03g117580.3	2.66733	3.27097	1.63444	0.974008	0.473216	0.598749	0.657596	0.709934	0.577298	-	3	68178894	68187682	+	5786	protein_coding	-	-
Solyc05g005230.3	7.87575	4.8533	4.46975	17.1713	12.5611	36.144	22.2587	18.4772	35.8617	-	5	189285	190277	+	547	protein_coding	-	-
Solyc03g007860.1	15.8652	11.9708	15.8731	35.5763	27.2192	43.7809	50.7733	34.3856	68.4593	-	3	2393136	2393693	+	558	protein_coding	-	-
Solyc07g054580.3	5.08248	4.42431	3.604	6.93499	6.45762	11.079	15.7552	9.86166	15.3972	-	7	62981724	62985590	-	1984	protein_coding	-	-
Solyc12g015690.2	31.2826	25.8421	66.9952	164.541	137.838	174.192	166.669	164.526	185.941	-	12	5671177	5672080	+	681	protein_coding	-	-
Solyc09g007790.1	16.7728	21.4542	9.28426	6.38632	4.65707	2.12875	1.47261	3.17265	0.636601	-	9	1315466	1315942	+	477	protein_coding	-	-
Solyc08g077060.3	25.0891	25.5519	26.6992	55.292	50.909	58.0428	54.1259	60.9896	84.3901	-	8	61116131	61120772	-	1168	protein_coding	-	zf-LSD1
Solyc04g072895.1	19.4413	26.8061	9.20067	8.33296	8.80096	11.003	4.70235	3.29381	2.81789	-	4	59934677	59936549	+	1444	protein_coding	-	-
Solyc03g043740.3	8.91844	12.7627	12.6191	21.2912	17.2647	16.2621	32.1005	33.0567	58.9294	-	3	7286273	7287372	-	775	protein_coding	-	-
Solyc07g052950.3	4.36674	1.94345	2.0938	19.5503	13.6905	22.7378	13.2842	13.0571	11.8262	-	7	61480065	61480832	-	683	protein_coding	-	-
Solyc04g054510.3	13.6264	9.79376	11.6711	24.6172	16.8171	31.5026	32.2601	25.1722	40.9445	-	4	52570212	52586678	-	3502	protein_coding	Photosynthetic NDH subunit of lumenal location 4, chloroplastic [Source:Projected from Arabidopsis thaliana (AT4G39710) UniProtKB/Swiss-Prot;Acc:Q9SCY3]	FKBP_C
Solyc08g007040.3	146.992	62.6627	115.056	339.593	244.658	466.855	467.875	303.194	570.435	-	8	1603460	1605812	+	848	protein_coding	Glycine cleavage system H protein [Source:UniProtKB/TrEMBL;Acc:K4CIJ1]	-
Solyc07g006040.3	7.80459	5.66581	5.80392	17.401	13.4475	26.043	20.5702	18.2897	24.24	-	7	889273	890219	-	461	protein_coding	-	-
Solyc03g096550.3	7.29424	2.26383	6.20192	1.07371	1.09253	0.721817	0	0.163288	0.275219	-	3	60136897	60138270	+	662	protein_coding	-	-
Solyc05g052600.3	202.256	113.191	149.191	339.954	275.503	462.872	474.71	375.719	506.692	-	5	63659104	63662442	+	1568	protein_coding	Sedoheptulose-1,7-bisphosphatase, chloroplastic [Source:Projected from Arabidopsis thaliana (AT3G55800) UniProtKB/Swiss-Prot;Acc:P46283]	-
Solyc03g031990.3	8.15411	6.67422	4.23553	25.4398	17.8699	29.9715	31.5804	33.7755	15.9502	-	3	4505181	4509840	-	1405	protein_coding	-	-
Solyc03g006490.3	1654.56	1282.15	1041.85	440.281	335.192	283.293	315.893	533.605	460.615	-	3	1074637	1077475	+	1155	protein_coding	-	-
Solyc05g013560.3	36.7738	35.5548	35.4221	94.1762	83.2571	117.461	75.3914	112.681	149.796	-	5	6840060	6840897	+	448	protein_coding	-	-
Solyc06g075513.1	0	0.07757	0	4.04698	4.1179	6.0596	5.62032	5.679	6.7113	-	6	47038838	47040761	+	552	protein_coding	-	-
Solyc06g069240.2	61.7273	47.401	35.7452	30.1398	22.8445	17.8196	16.0154	19.2894	13.7037	-	6	43122728	43124834	+	1981	protein_coding	-	TCP
Solyc04g011690.3	2.6288	2.52116	1.74455	6.44059	4.6987	8.94955	6.16465	7.32202	6.86103	-	4	4161979	4166013	+	2089	protein_coding	-	p450
Solyc08g083060.3	3.90602	1.84888	2.13147	6.98175	4.8734	11.7292	15.9542	8.24997	9.98834	-	8	65762070	65766199	+	3636	protein_coding	YSL1 [Source:Projected from Arabidopsis thaliana (AT4G24120) UniProtKB/TrEMBL;Acc:A0A178V2Q5]	OPT
Solyc04g051280.3	11.2725	17.6915	9.55446	3.84495	4.49463	3.85018	1.2165	3.92179	1.96806	-	4	50211740	50216883	-	2839	protein_coding	-	-
novel.528	26.175	20.3022	24.0014	48.3074	35.0982	52.8877	60.7249	47.3407	56.9149	-	SL3.00SC0000006	52178	57870	-	1257	-	PF00085:Thioredoxin	-
Solyc02g080540.1	310.514	176.636	240.012	602.987	468.866	737.57	804.795	640.86	617.225	-	2	45302829	45303962	+	1134	protein_coding	ATP synthase gamma chain 1, chloroplastic [Source:Projected from Arabidopsis thaliana (AT4G04640) UniProtKB/Swiss-Prot;Acc:Q01908]	-
Solyc02g071020.3	1761.09	913.99	1121.32	4319.98	3193.51	5305.21	4174.49	3370.36	4006.47	-	2	41093415	41094609	-	1195	protein_coding	-	-
Solyc09g010440.3	59.7124	56.445	69.7057	111.272	95.0417	135.417	131.553	140.363	191.436	-	9	3810027	3813133	+	861	protein_coding	-	Cofilin_ADF
Solyc07g018290.3	9.44447	13.1139	12.0473	4.52997	5.67105	5.86825	3.19822	4.52435	4.41409	-	7	10014430	10019198	-	1995	protein_coding	-	AP2
Solyc08g065320.3	21.1351	20.8316	18.1054	11.3332	10.2646	10.6469	8.75889	7.2477	8.93844	-	8	53292231	53295209	+	1223	protein_coding	Green ripe-like 1 [Source:UniProtKB/TrEMBL;Acc:Q1HTV4]	-
Solyc08g076860.3	49.4959	43.2085	35.2768	32.7098	22.5745	25.1386	18.1183	17.7133	13.099	-	8	60889188	60891391	-	1428	protein_coding	-	-
Solyc09g015700.3	27.7871	25.5593	28.7693	9.9565	8.14221	8.2508	11.6913	9.30181	13.4501	-	9	10766648	10769949	+	2208	protein_coding	-	-
Solyc12g095810.2	2.82861	3.26715	2.43972	1.47579	1.45994	1.30216	0.685324	0.785524	0.882658	-	12	65910428	65916235	+	2477	protein_coding	-	-
Solyc02g092070.3	13.6168	16.1372	13.4545	8.65303	8.80466	6.27897	6.0356	7.04769	6.76458	-	2	53914615	53921491	+	4471	protein_coding	-	-
Solyc04g058160.2	0.0570374	0.154766	0.222319	0.856383	0.684663	1.94304	2.67997	2.01868	3.73171	-	4	55193944	55195086	+	830	protein_coding	-	efhand
Solyc07g007050.1	12.8873	10.8236	17.5555	39.0657	31.5706	36.336	40.8127	37.8339	50.6098	-	7	1833055	1833414	+	360	protein_coding	-	-
Solyc08g077530.3	9.59756	10.3603	6.85156	2.618	1.63931	1.68477	1.62529	3.14429	1.20446	-	8	61638885	61642476	+	2269	protein_coding	-	-
Solyc03g117850.3	10.0466	7.74998	7.0971	17.7125	14.984	24.0813	30.1951	18.5623	23.1385	-	3	68351995	68361712	-	2210	protein_coding	-	AAA
Solyc06g072550.3	2.61015	1.06468	1.94499	5.37901	4.52382	8.07167	7.1509	8.41402	10.7676	-	6	44887715	44890222	-	925	protein_coding	CASP-like protein [Source:UniProtKB/TrEMBL;Acc:K4C8X5]	-
Solyc09g074260.1	3.78569	3.74843	3.96076	8.63282	8.34924	9.60311	9.16475	10.1909	10.7865	-	9	66472773	66473960	+	1188	protein_coding	-	LRRNT_2
Solyc09g014970.3	15.0485	12.8528	17.8924	41.0537	40.6841	35.7576	34.3517	45.0707	36.1011	-	9	7326782	7328133	-	1186	protein_coding	-	-
Solyc10g055200.1	10.1156	8.85651	14.7462	35.4965	36.56	31.8562	32.0198	31.1356	40.1764	-	10	56431129	56431713	+	585	protein_coding	Dirigent protein [Source:UniProtKB/TrEMBL;Acc:K4D1B3]	-
Solyc09g082760.3	28.3899	19.9054	28.5937	53.5249	31.4876	42.7307	75.0448	55.1372	67.0057	-	9	68864705	68869129	+	1936	protein_coding	-	Asp
Solyc10g008710.3	0.238895	0.288099	0.853562	3.88577	2.52005	6.27947	3.69236	4.5457	2.91145	-	10	2765223	2768698	-	1189	protein_coding	-	Lipase_GDSL
Solyc12g007030.2	9.72509	9.72073	9.52764	20.0442	17.4778	31.2873	21.9105	24.7497	18.7979	-	12	1463582	1469622	-	1806	protein_coding	-	Aldedh
novel.50	1.79007	2.1684	1.65088	4.62804	2.51154	5.32371	6.56111	4.96326	7.99642	-	10	1925935	1927415	+	1481	-	-	-
Solyc04g008260.3	11.9375	10.2926	9.89301	19.8618	15.827	21.7713	27.2218	22.7148	34.9697	-	4	1940027	1945313	-	1273	protein_coding	Purple acid phosphatase [Source:UniProtKB/TrEMBL;Acc:K4BNY2]	Metallophos
Solyc06g005330.3	0.804797	0.856373	0.876492	3.85862	2.01478	3.46436	5.15118	5.2427	3.03659	-	6	351604	352834	-	1000	protein_coding	-	Myb_DNA-binding
Solyc01g097460.3	146.164	104.472	155.232	369.618	308.315	384.254	448.794	346.246	300.798	-	1	88188034	88189222	+	1189	protein_coding	EMB3119 [Source:Projected from Arabidopsis thaliana (AT3G04790) UniProtKB/TrEMBL;Acc:A0A178V804]	Rib_5-P_isom_A
Solyc12g098230.1	29.9422	32.2055	26.9427	120.636	115.391	118.61	115.738	95.3162	62.462	-	12	66815948	66819626	-	351	protein_coding	-	-
Solyc10g077040.2	243.559	141.944	195.862	469.419	365.782	597.117	600.349	464.483	510.63	-	10	60050603	60054183	-	2238	protein_coding	Magnesium-protoporphyrin IX monomethyl ester [oxidative] cyclase, chloroplastic [Source:Projected from Arabidopsis thaliana (AT3G56940) UniProtKB/Swiss-Prot;Acc:Q9M591]	-
Solyc10g079870.2	4.82594	3.19226	1.22829	0.173808	0.196504	0.249918	0.534373	0.267261	0.254108	-	10	61473363	61476865	+	2629	protein_coding	Cytokinin oxidase/dehydrogenase-like [Source:UniProtKB/TrEMBL;Acc:I0IUR0]	FAD_binding_4
Solyc03g083000.3	15.2958	15.483	10.1691	6.79432	6.51089	6.67929	4.90931	5.12742	3.42347	-	3	54272690	54276950	+	2182	protein_coding	-	-
Solyc02g063150.3	3758.69	1685.86	2230.99	6983.39	5522.38	8442.47	9658.32	7125.33	9923.86	RBCS-1	2	35770439	35771423	+	793	protein_coding	Ribulose bisphosphate carboxylase small chain 1, chloroplastic [Source:UniProtKB/Swiss-Prot;Acc:P08706]	-
Solyc03g115900.3	692.272	352.681	469.712	1544.96	1185.6	2026.75	1616.21	1355.93	1492.96	-	3	66975845	66977885	+	1889	protein_coding	-	-
Solyc09g014380.3	19.6378	17.7089	20.4648	36.7099	32.7186	36.0594	42.1798	36.9442	50.1849	-	9	6008065	6012406	+	2430	protein_coding	LAX1 protein [Source:UniProtKB/TrEMBL;Acc:F8SS62]	Aa_trans
Solyc11g006980.1	2.51893	1.13915	0.938505	8.26324	6.79111	6.82366	8.42774	7.69704	9.40915	-	11	1485229	1485867	+	639	protein_coding	-	-
Solyc02g085630.3	7.80883	13.287	5.99229	5.23415	2.50316	1.72418	0.301733	1.89448	0.563491	-	2	49100264	49102335	+	970	protein_coding	-	Homeobox
Solyc12g009800.2	2.1362	1.59973	3.44697	9.50883	9.2744	12.4619	7.92411	8.23445	9.40002	-	12	3005060	3009587	-	2061	protein_coding	-	Metallophos
Solyc01g081480.3	1.9283	1.66683	1.4271	3.11512	2.7968	3.31065	5.14587	4.08254	4.1803	-	1	80535898	80542208	+	3879	protein_coding	-	-
Solyc03g115820.3	51.5504	28.1477	38.5958	94.1595	73.0195	119.201	119.394	96.2242	117.394	-	3	66890188	66900652	-	5522	protein_coding	-	-
Solyc07g042440.3	137.965	85.515	106.541	227.552	190.26	284.032	327.524	242.755	301.23	-	7	55701390	55704072	-	1050	protein_coding	-	-
Solyc06g051560.3	0.391608	0.157421	0.763199	3.82651	3.60867	4.11744	3.92752	2.63287	5.58196	-	6	35163322	35166704	+	1088	protein_coding	-	-
Solyc03g025850.3	83.4166	74.6823	63.4541	151.965	130.396	188.968	176.977	147.499	210.682	-	3	3273336	3275502	+	727	protein_coding	Remorin 1 [Source:UniProtKB/TrEMBL;Acc:Q9XEX8]	-
Solyc07g041735.1	3.73336	3.09532	4.34532	6.39507	6.28079	9.22451	10.0018	12.3725	18.7583	-	7	54196879	54200403	+	913	protein_coding	-	-
Solyc12g013650.2	5.61373	4.35783	4.26422	14.9327	8.77898	13.7196	11.8056	12.5659	13.6094	-	12	4494564	4496630	+	1071	protein_coding	-	-
Solyc03g007230.3	13.1438	17.2777	5.64641	5.85185	4.66866	5.3248	2.85397	2.75645	1.44953	-	3	1792367	1798461	+	4902	protein_coding	-	PP2C
Solyc01g110605.1	3.56679	2.83502	4.31821	9.50512	5.89737	12.0006	15.9037	10.9824	16.7775	-	1	97166173	97166610	-	438	protein_coding	-	Auxin_inducible
Solyc08g076220.3	384.981	187.611	236.697	606.521	496.46	899.917	938.503	746.934	838.677	-	8	60360201	60365400	+	1764	protein_coding	Phosphoribulokinase [Source:UniProtKB/TrEMBL;Acc:K4CMY9]	-
Solyc09g090960.3	138.479	108.84	118.987	245.078	199.369	293.115	358.312	239.605	297.705	-	9	70818588	70820512	-	561	protein_coding	-	RRM_1
Solyc04g050960.3	24.5387	22.4948	19.3333	11.8439	11.104	11.0343	10.2454	10.903	8.81167	-	4	49055016	49063086	+	3708	protein_coding	-	-
Solyc02g086820.3	231.94	58.7582	89.5837	662.942	420.053	1032.83	827.21	706.5	560.339	-	2	50071797	50075339	+	1550	protein_coding	Carbonic anhydrase [Source:UniProtKB/TrEMBL;Acc:Q5NE20]	-
Solyc12g006230.2	47.2335	63.0858	28.328	29.6214	21.8137	35.0518	14.1523	13.9876	11.9947	-	12	745272	747708	-	881	protein_coding	-	-
novel.561	0.864053	0.37019	0.9306	4.34067	4.21823	2.92627	8.15345	4.56893	3.20869	-	SL3.00SC0000431	261	3426	-	1041	-	PF00892:EamA-like transporter family	DUF6
Solyc11g008910.2	16.759	12.7239	13.3904	29.6494	23.6279	34.161	33.3772	32.308	46.4512	-	11	3081938	3083654	+	1161	protein_coding	-	-
Solyc02g085220.3	1.14975	1.10925	1.09236	1.78794	1.21285	2.15179	4.44263	2.37371	4.36344	-	2	48818081	48830819	-	4941	protein_coding	-	CNH
Solyc03g120440.2	26.2845	18	23.7974	46.9146	39.4313	58.6917	65.5541	47.2882	57.6007	-	3	70305480	70315832	-	3278	protein_coding	-	Cyclin_C
Solyc06g060560.3	8.61579	6.63212	6.38602	14.155	12.8027	13.5304	20.2298	18.051	16.9908	-	6	38682169	38683377	-	1033	protein_coding	-	-
Solyc10g081085.1	223.924	150.396	195.962	379.036	336.436	453.655	574.074	400.971	738.485	-	10	62375675	62377929	+	363	protein_coding	-	-
Solyc06g060520.1	23.0152	18.7776	17.4205	38.7953	30.4931	39.2911	51.4055	41.3593	64.2963	-	6	38659456	38660358	-	903	protein_coding	-	-
Solyc04g058150.3	59.0903	47.3804	94.0495	167.865	143.6	245.863	197.223	185.44	227.046	MTA	4	55185933	55187115	+	826	protein_coding	Metallothionein-like protein [Source:UniProtKB/TrEMBL;Acc:A8DUB1]	-
Solyc10g079200.2	42.6896	29.5118	49.8579	129.589	95.4637	123.373	131.387	92.0869	118.546	-	10	60915341	60919133	-	1374	protein_coding	Mitochondrial carrier protein [Source:UniProtKB/TrEMBL;Acc:B1N662]	Mito_carr
Solyc07g062290.3	1.42282	0.701945	0.693228	2.84375	2.89358	5.05913	5.99756	4.50404	5.89065	-	7	65189868	65192133	-	732	protein_coding	-	-
novel.261	157.448	223.297	84.4823	56.3574	40.2929	43.7701	44.1632	42.3617	41.537	-	4	6109090	6111443	+	2354	-	-	-
Solyc03g123430.3	5.14277	8.49313	6.77873	1.99441	2.50538	1.18766	0.766477	2.22799	0.942491	-	3	71785173	71789439	-	2062	protein_coding	-	AP2
Solyc04g016220.3	3.06745	1.69548	3.18833	14.4382	8.10805	16.2549	20.0178	11.3622	7.65159	-	4	6987152	6988540	+	1389	protein_coding	-	UDPGT
Solyc06g082970.3	44.8333	29.2096	29.6217	71.2372	62.8074	93.7628	98.1653	81.1425	89.3714	-	6	48611760	48613140	+	774	protein_coding	NdhU [Source:Projected from Arabidopsis thaliana (AT5G21430) UniProtKB/TrEMBL;Acc:A0A178UN62]	DnaJ
Solyc10g078265.1	2.86986	3.98853	2.9784	8.783	7.66384	9.18476	15.2327	7.93811	10.2666	-	10	60224323	60228457	-	2029	protein_coding	Peptidylprolyl isomerase [Source:UniProtKB/TrEMBL;Acc:K4D268]	FKBP_C
Solyc05g005000.3	28.5091	30.0799	17.1332	9.25772	7.85821	7.88189	7.21871	9.41438	9.00485	-	5	1404	5393	-	2084	protein_coding	-	-
Solyc01g005140.3	1.12487	0.494173	0.814263	3.03318	3.01618	4.17666	5.16612	3.26565	3.62824	-	1	127074	134213	-	1473	protein_coding	-	Cytochrom_B561
Solyc02g063350.1	5.40423	4.20366	8.63643	16.9238	15.0973	18.5464	24.8578	19.4969	24.1263	-	2	35960084	35960521	+	438	protein_coding	-	-
Solyc01g066680.3	41.5677	33.788	39.5788	106.35	63.7423	102.75	92.4653	78.1647	123.38	-	1	74662632	74663714	-	697	protein_coding	-	-
Solyc03g005770.2	2007.84	858.036	1330.55	5880.2	4181.63	7426.78	5136.33	3798.4	6040.2	-	3	540999	543842	+	1545	protein_coding	-	-
Solyc03g112297.1	15.4769	14.116	14.0675	6.48589	8.94131	6.89196	3.29668	5.64242	2.50268	-	3	64228674	64229500	-	728	protein_coding	-	-
Solyc01g108560.3	14.2648	14.2609	13.5181	21.7214	20.2016	19.5914	25.6681	25.8403	25.6929	-	1	95717429	95739889	+	7122	protein_coding	-	Abhydrolase_3
Solyc12g056830.1	501.073	261.575	329.473	884.216	674.954	1165.18	1156.03	884.585	1268.27	-	12	63857776	63858528	+	753	protein_coding	PDE332 [Source:Projected from Arabidopsis thaliana (AT4G09650) UniProtKB/TrEMBL;Acc:A0A178V1L3]	-
Solyc06g082760.3	47.8135	33.3319	48.6173	90.8005	83.3174	104.796	128.406	95.7984	180.013	-	6	48498529	48500411	-	501	protein_coding	-	-
Solyc06g068520.3	15.34	13.5663	13.3286	30.6181	25.1097	26.0211	35.8804	27.0972	37.6635	-	6	42585917	42587534	+	1111	protein_coding	Hydroxyproline-rich systemin [Source:UniProtKB/Swiss-Prot;Acc:Q7XAD0]	-
Solyc06g074000.1	6.89963	6.95108	11.7491	21.0997	19.494	23.2285	26.4384	21.7598	28.6132	-	6	45883266	45884651	-	1386	protein_coding	-	-
Solyc03g120640.3	1177.22	641.093	970.289	2468.55	1996.54	3095.71	2647.11	2228.07	3345.75	-	3	70461508	70463014	+	541	protein_coding	-	-
Solyc06g074200.3	1429.92	679.808	1041.25	2858.97	2271.39	4273.37	3474.77	2673.1	4579.85	-	6	46018145	46019172	-	518	protein_coding	PSAO [Source:Projected from Arabidopsis thaliana (AT1G08380) UniProtKB/TrEMBL;Acc:A0A178W5Y5]	-
Solyc10g083380.2	37.1726	35.9389	27.9733	21.2813	19.935	19.455	16.2917	15.4969	13.8407	-	10	63325533	63335403	+	2975	protein_coding	-	-
novel.558	3.89104	2.63951	3.55463	9.82389	7.78452	9.61413	11.2261	12.0313	10.7113	-	SL3.00SC0000397	2635	3998	-	584	-	-	-
Solyc05g009470.3	59.7968	58.2809	65.1509	102.509	96.308	105.964	133.552	126.754	107.759	-	5	3636082	3644007	-	3204	protein_coding	-	Glyco_hydro_31
Solyc06g066640.3	146.294	63.9287	92.9657	295.789	242.222	410.143	372.861	270.311	415.631	-	6	41994718	41996169	+	787	protein_coding	-	-
Solyc04g082630.3	308.274	189.132	284.901	573.924	482.939	672.845	760.867	581.847	681.839	-	4	66336693	66339731	-	1700	protein_coding	Glyceraldehyde-3-phosphate dehydrogenase [Source:UniProtKB/TrEMBL;Acc:K4BVZ0]	-
Solyc04g071900.3	101.747	68.896	97.4523	53.7689	43.7112	48.012	26.7508	41.711	29.4483	-	4	58999031	59008663	+	2151	protein_coding	-	-
Solyc12g006440.1	79.124	64.9316	62.5911	138.727	112.781	176.106	205.014	136.263	215.84	-	12	920543	921281	+	213	protein_coding	-	-
Solyc06g065970.1	937.626	587.099	1029.78	3035.88	2298.57	2645.54	2872.73	1967.31	2449.99	-	6	41470022	41470402	+	381	protein_coding	-	-
Solyc06g054260.1	1454.96	725.049	1073.38	3363.78	2536	4056.23	3440.19	2847.41	3123.96	psaD	6	37191883	37192509	-	627	protein_coding	Photosystem I reaction center subunit II, chloroplastic [Source:UniProtKB/Swiss-Prot;Acc:P12372]	-
Solyc09g009490.3	1.69903	3.32956	0.903057	0.800634	0.30901	0.129919	0.159152	0.176341	0.0660487	-	9	2912005	2916245	-	1839	protein_coding	Basic-leucine zipper (bZIP) transcription factor family protein [Source:Projected from Arabidopsis thaliana (AT2G36270) TAIR;Acc:AT2G36270]	bZIP_1
Solyc06g073260.3	139.221	73.5895	104.761	277.2	220.943	354.647	386.5	263.483	295.305	-	6	45281639	45286328	-	2399	protein_coding	-	Epimerase
Solyc04g072890.3	20.8147	26.178	10.1146	7.30352	7.6113	8.66159	5.29678	3.95017	2.88863	-	4	59929766	59932272	+	862	protein_coding	-	-
Solyc01g009245.1	19.4624	14.9072	14.6936	30.2747	26.9785	43.2492	44.3357	35.1315	49.3727	-	1	3208321	3211020	-	540	protein_coding	-	-
Solyc07g045080.3	22.9227	22.7915	24.1428	38.7759	33.6719	41.3108	48.3647	44.731	61.9831	-	7	58321570	58324113	+	1456	protein_coding	-	ADH_zinc_N
Solyc02g091140.3	2.4293	1.4282	1.18361	4.81985	3.28059	6.97301	11.7523	6.9684	5.259	-	2	53185051	53186883	-	1559	protein_coding	-	-
Solyc09g011710.3	5.44497	4.33203	6.28838	17.5185	18.7608	35.6219	17.8289	20.0307	12.224	-	9	4976793	4978216	-	939	nontranslating_CDS	-	-
Solyc06g075517.1	0.483072	0	0.627635	5.00805	3.33863	6.09493	8.56141	4.59595	10.9482	-	6	47041336	47042892	+	294	protein_coding	-	-
Solyc12g056980.1	12.7575	4.68039	6.24069	26.1549	16.5494	39.3031	35.6665	25.9128	38.1874	-	12	64012226	64013239	+	924	protein_coding	-	AP2
Solyc08g005980.3	13.5324	9.86419	13.7504	24.1563	22.1508	24.7402	30.7129	25.5631	34.7202	-	8	744212	755176	+	2127	protein_coding	-	-
Solyc07g054270.3	110.9	95.5043	82.2857	50.8964	47.0455	45.5982	31.5944	43.0256	21.3291	-	7	62735540	62738112	-	1623	protein_coding	-	-
Solyc06g008760.1	0.618837	0.699651	1.20604	10.4529	12.3243	30.2556	14.5384	16.0732	3.77093	-	6	2679301	2679606	+	306	protein_coding	-	-
Solyc07g006500.3	16.1547	16.844	6.09407	4.00043	3.23827	2.81681	3.5492	3.08712	2.20584	-	7	1301058	1304641	+	3414	protein_coding	Trehalose-6-phosphate synthase [Source:UniProtKB/TrEMBL;Acc:A9ZSX8]	-
Solyc03g096870.3	37.9869	44.7274	47.2427	18.5957	22.0959	16.4079	20.3466	19.9263	22.2805	-	3	60673137	60675637	-	1660	protein_coding	-	WD40
Solyc05g024430.3	31.6084	23.6085	31.0793	53.3789	41.438	71.7306	76.3976	61.3148	107.06	-	5	31720956	31722590	-	662	protein_coding	-	-
Solyc02g068140.3	4.86508	4.56958	6.13866	10.0338	8.803	11.0699	12.6995	12.1532	11.3089	-	2	38740346	38744021	-	2277	protein_coding	-	-
Solyc12g009630.2	6.82633	4.65071	5.44244	17.209	11.7059	22.2591	24.116	13.4615	27.6364	-	12	2891528	2892061	-	534	protein_coding	-	-
Solyc06g049040.3	3.07981	2.30807	3.57273	9.81452	9.21831	9.39994	10.7353	8.37181	7.56325	-	6	32399501	32403588	+	1614	protein_coding	-	bZIP_1
Solyc03g115890.3	9.42462	8.22867	9.98004	17.4691	17.1807	20.208	24.5192	18.9076	26.9065	-	3	66971756	66973347	+	869	protein_coding	Expansin [Source:UniProtKB/TrEMBL;Acc:Q9FVG9]	-
Solyc03g116970.2	2.93981	3.5942	2.43003	1.08718	0.995607	0.869735	0.977692	0.763854	0.78028	-	3	67725950	67731044	-	2335	protein_coding	-	-
novel.132	1.06737	1.64687	1.59073	2.76077	2.87766	3.14231	5.33088	4.8505	3.70512	-	11	51120404	51131220	-	2262	-	PF03732:Retrotransposon gag protein	Retrotrans_gag
Solyc06g072230.1	14.1316	9.51525	12.2404	56.8335	36.7538	53.688	72.612	36.9286	31.1213	-	6	44650516	44651118	+	603	protein_coding	-	-
Solyc01g111120.3	109.163	80.9692	114.116	177.719	175.688	227.631	222.897	208.69	256.121	-	1	97406471	97412560	-	1275	protein_coding	-	-
Solyc10g051140.2	8.63745	13.0206	10.1264	3.66672	3.71461	3.1218	1.78	4.17733	2.94329	-	10	51479190	51490102	-	3157	protein_coding	-	-
Solyc03g083100.3	37.9084	25.9395	28.64	63.1505	54.6019	72.4656	81.9569	61.9438	81.5737	-	3	54347779	54350875	-	1862	nontranslating_CDS	-	IQ
Solyc07g063120.3	5.68794	6.95593	5.99524	3.66448	3.80754	3.43847	1.79974	2.8521	1.46996	-	7	65818831	65828823	-	4586	protein_coding	-	-
Solyc08g081385.1	3.61922	3.04772	1.58094	9.36904	6.76404	13.6467	16.8716	9.8788	9.17914	-	8	64588736	64591776	+	1138	protein_coding	-	POX
Solyc03g005280.3	3.30112	2.69172	3.04617	8.04616	4.72126	7.95143	8.81289	7.70897	6.64103	-	3	161170	166379	-	1893	protein_coding	-	Asp
Solyc12g096100.1	34.1636	31.7093	28.7725	50.8585	41.0092	61.6803	78.9534	59.5276	87.2367	-	12	66139042	66139623	+	582	protein_coding	-	-
Solyc03g120380.3	0.56722	0.631427	0.637758	3.13518	4.19001	3.52327	2.75147	2.7896	4.81376	-	3	70287015	70288910	+	1085	protein_coding	Auxin-responsive protein [Source:UniProtKB/TrEMBL;Acc:G9HPW6]	-
Solyc11g006020.2	44.0105	29.2092	25.8474	70.2889	60.2927	96.1239	114.646	71.5666	119.327	-	11	822773	824468	-	796	protein_coding	-	-
Solyc04g009420.3	13.1503	12.0022	13.1637	20.3213	19.3728	28.5077	30.5984	25.8641	38.7242	-	4	2840804	2842887	-	792	protein_coding	-	-
Solyc01g067900.3	80.4101	86.162	112.162	220.009	188.41	217.694	192.825	205.463	228.488	-	1	76734169	76734576	+	408	protein_coding	-	-
Solyc06g005710.3	83.1446	43.5181	56.6609	123.532	107.108	181.327	195.56	141.647	199.946	-	6	759504	763843	+	2265	protein_coding	-	-
Solyc10g080500.2	35.2107	35.0492	48.7519	83.4415	89.0664	86.4965	96.3386	95.9712	80.4476	-	10	61883024	61886850	+	1725	protein_coding	-	Actin
Solyc11g010480.2	15.8031	15.8359	13.8039	27.8974	25.0364	38.8735	35.7346	38.0572	27.5656	-	11	3541894	3547944	+	2082	protein_coding	-	-
Solyc11g069420.1	12.891	9.74979	10.9372	26.935	27.6495	31.4075	29.6803	26.7705	40.6304	-	11	54297098	54297523	-	426	protein_coding	-	-
Solyc09g083445.1	182.47	311.856	106.594	73.6101	56.5094	29.9618	38.0769	54.5732	17.1975	-	9	69537868	69539267	+	618	nontranslating_CDS	-	-
Solyc02g069910.2	94.8295	64.2947	105.915	224.437	178.641	256.04	282.651	196.831	430.798	-	2	40265236	40265556	-	321	protein_coding	-	-
Solyc06g073290.1	102.393	63.0386	73.1575	187.764	153.156	240.128	214.559	174.429	205.276	-	6	45297831	45298622	+	792	protein_coding	-	-
Solyc05g026490.3	10.3005	5.13657	5.57875	17.1621	14.1007	24.1648	32.0684	19.9761	21.3549	-	5	41505416	41514686	-	2059	protein_coding	-	PGM_PMM_II
Solyc11g012930.2	1.46822	0.583007	2.54733	7.22012	6.91678	9.84964	11.3353	10.1801	6.06399	-	11	5776936	5780201	+	1322	protein_coding	WAT1-related protein [Source:UniProtKB/TrEMBL;Acc:K4D697]	DUF6
Solyc05g009570.3	124.91	81.7315	91.7168	186.704	159.87	240.031	309.391	212.359	474.775	-	5	3767835	3769453	-	592	protein_coding	-	-
Solyc01g096870.3	37.7545	28.8598	34.8751	53.3352	49.5945	61.3431	71.8824	65.3445	70.297	-	1	87741382	87747406	+	2000	protein_coding	Proline--tRNA ligase, chloroplastic/mitochondrial [Source:Projected from Arabidopsis thaliana (AT5G52520) UniProtKB/Swiss-Prot;Acc:Q9FYR6]	tRNA-synt_2b
Solyc02g067690.3	6.78761	3.86427	6.24483	20.8037	16.3931	20.171	15.3796	15.0659	16.6637	-	2	38385229	38386602	-	1374	protein_coding	-	UDPGT
Solyc08g083240.3	41.5342	45.919	36.69	21.7674	23.6828	17.6271	11.2179	20.5305	12.1935	-	8	65877803	65882658	-	4378	protein_coding	-	-
Solyc01g090460.3	27.4236	27.291	20.0602	13.0316	15.328	12.5181	8.31636	11.497	9.91539	-	1	84012412	84014574	-	1274	protein_coding	HD-ZIP protein [Source:UniProtKB/TrEMBL;Acc:Q42437]	Homeobox
Solyc02g087330.3	36.3198	29.6785	39.3783	60.8002	61.3189	56.7807	82.5907	72.2552	109.36	-	2	50402604	50404497	-	567	protein_coding	-	-
Solyc08g076025.1	13.1686	17.9624	9.37364	4.82545	4.2116	3.37681	1.53475	3.56485	4.25446	-	8	60199583	60203354	-	2441	protein_coding	-	-
novel.156	8.9407	10.2296	13.896	24.4028	23.1718	25.494	31.7831	24.3448	30.3372	-	12	4721030	4742723	-	1059	-	-	-
Solyc06g007430.2	13.5388	14.1715	9.61066	8.12533	7.53389	7.89052	4.76715	5.39972	3.99702	-	6	1443931	1447457	+	2112	nontranslating_CDS	-	Pkinase
Solyc04g077020.3	202.389	183.545	281.758	555.06	529.019	531.568	467.514	550.962	552.18	-	4	62076365	62079179	+	1661	protein_coding	Tubulin alpha chain [Source:UniProtKB/TrEMBL;Acc:K4BUD9]	Tubulin
Solyc01g011510.3	30.7219	25.9363	27.8889	53.6776	54.6785	50.4498	55.1854	54.8061	52.2889	-	1	9476823	9491009	+	1712	protein_coding	Aldehyde dehydrogenase [Source:UniProtKB/TrEMBL;Acc:K4ATY6]	Aldedh
Solyc01g104720.3	148.077	109.425	116.053	323.041	278.991	322.319	258.32	269.222	255.532	-	1	93012628	93013363	-	477	protein_coding	-	-
Solyc12g009110.2	4.11091	9.03839	9.35408	17.0723	21.3325	23.4231	18.6829	33.4027	43.6764	-	12	2431675	2436192	-	2165	protein_coding	-	-
Solyc04g071085.1	5.99253	3.70372	4.28222	22.4936	14.8225	31.2513	31.8615	30.445	10.6345	-	4	58101640	58102845	+	474	protein_coding	-	-
Solyc05g012580.1	4116	2664	2610.2	9398.88	7903.64	9054.34	7590.74	7428.49	7527.89	-	5	5800175	5800387	+	213	protein_coding	-	-
Solyc09g005660.3	7.74638	10.3269	6.54672	3.01202	4.7875	3.40456	2.24703	3.41601	1.81324	-	9	447175	451417	-	2579	protein_coding	-	DUF659
novel.334	3.63372	5.44053	2.42059	1.01278	0.918516	1.52823	0.228459	0.820336	0.816429	-	5	28883903	28886208	-	2306	-	-	-
Solyc08g015960.3	23.1669	21.9277	27.5839	39.2239	35.5145	48.2488	59.0945	47.8227	80.738	-	8	6417456	6424922	+	1363	protein_coding	-	-
Solyc06g074870.2	20.2005	16.2622	18.2694	32.6109	28.5685	38.0151	49.9023	35.3984	70.0456	-	6	46534891	46538471	+	2217	protein_coding	-	Rad21_Rec8
Solyc02g085430.3	3.7324	3.0823	3.20575	2.2783	1.44889	1.50768	1.25865	1.38111	1.02197	-	2	48970744	48975421	-	3209	protein_coding	-	Pkinase
Solyc11g008630.2	41.7558	35.0675	34.3536	65.4132	64.4955	58.761	68.0729	75.3034	80.5966	-	11	2820376	2823259	+	1602	protein_coding	-	-
Solyc11g007200.2	29.7942	20.3442	32.0164	57.4018	63.0983	71.617	66.9089	68.6361	62.4691	-	11	1621883	1624325	+	804	protein_coding	Copper transport protein CCH [Source:Projected from Arabidopsis thaliana (AT3G56240) UniProtKB/Swiss-Prot;Acc:O82089]	HMA
Solyc04g058100.3	0.47916	0.606742	0.560297	4.21381	4.18307	9.18929	3.55483	4.15757	9.58923	-	4	55154558	55155327	+	494	protein_coding	Metallothionein-like protein type 2 [Source:UniProtKB/Swiss-Prot;Acc:Q43512]	-
Solyc12g044280.2	180.578	97.7799	139.501	344.757	261.892	460.013	413.324	307.771	468.119	-	12	60100988	60103959	-	1541	protein_coding	-	-
Solyc04g081870.3	8.38139	6.47695	17.8826	76.9965	57.4652	82.4779	43.6174	44.979	36.7463	-	4	65820837	65824366	-	2056	protein_coding	Expansin [Source:UniProtKB/TrEMBL;Acc:K4BVR6]	-
Solyc10g006970.3	38.2554	25.4101	27.3758	73.785	59.7493	106.187	89.1346	66.1957	72.3874	-	10	1380715	1383237	-	792	protein_coding	-	-
Solyc08g077880.3	174.921	122.839	172.932	302.42	263.406	325.37	368.86	319.192	477.798	-	8	61909328	61911428	-	1357	protein_coding	-	-
Solyc01g006340.3	9.97223	8.19455	8.16561	16.1997	13.3286	23.2523	22.7874	16.1333	22.4918	-	1	909106	918634	+	3062	protein_coding	-	DEAD
Solyc02g065400.3	885.423	480.609	686.097	1538.02	1215.92	1978.16	1984.86	1532.27	1984.54	PSBO	2	37141474	37144354	+	1886	protein_coding	Oxygen-evolving enhancer protein 1, chloroplastic [Source:UniProtKB/Swiss-Prot;Acc:P23322]	-
Solyc11g066720.2	34.6591	41.6238	58.3017	118.981	125.234	119.127	112.231	124.276	100.449	-	11	52802191	52807370	+	1971	protein_coding	-	Epimerase
Solyc06g069385.1	65.8145	57.1296	58.9659	129.388	110.577	132.362	120.923	106.559	126.592	-	6	43263353	43264785	+	1125	protein_coding	-	zf-Dof
Solyc09g018020.3	10.3945	9.3376	10.37	19.9445	17.7862	16.6389	24.4374	24.0574	18.6867	-	9	12635538	12637714	+	1339	protein_coding	Expansin [Source:UniProtKB/TrEMBL;Acc:K4CS69]	-
Solyc01g086920.3	3.33568	3.71327	4.00053	7.84272	7.3268	9.82017	9.25368	9.08131	13.6057	-	1	81702615	81703721	+	1107	protein_coding	-	LRRNT_2
Solyc05g026460.1	69.7657	91.3965	37.2286	15.4392	13.595	10.1297	14.035	11.0625	19.5336	-	5	41385768	41385938	-	171	protein_coding	-	-
Solyc02g020940.3	102.677	55.9432	76.8955	232.285	165.356	289.081	280.615	202.897	186.92	-	2	20865183	20866928	+	1504	protein_coding	Glyceraldehyde-3-phosphate dehydrogenase [Source:UniProtKB/TrEMBL;Acc:K4B4U4]	-
Solyc11g012640.1	37.8199	23.0439	26.9743	58.1459	40.2128	67.8501	98.1053	61.7984	126.779	-	11	5423526	5424062	+	537	protein_coding	-	-
Solyc06g072220.1	10.5699	9.22351	10.0096	36.1626	25.9117	34.3731	35.5267	21.5854	25.2094	-	6	44647756	44648391	+	636	protein_coding	-	-
Solyc07g056540.3	209.475	108.837	131.499	453.443	344.016	647.558	558.666	388.04	388.014	-	7	64461022	64471950	+	3265	protein_coding	-	FMN_dh
Solyc01g008240.3	17.2651	11.8201	13.3802	25.2672	21.4718	33.7202	33.3192	28.6843	39.8109	-	1	2303734	2312454	-	2572	protein_coding	-	Sugar_tr
Solyc02g086460.3	0.0430018	0.106074	0.144755	0.570181	0.541779	0.705321	0.763725	1.06669	0.300901	-	2	49761704	49779431	+	12110	protein_coding	-	-
Solyc08g077200.3	14.9693	12.726	15.566	22.0671	24.2431	22.6909	29.3335	27.4469	33.8266	-	8	61222622	61228579	+	1790	protein_coding	-	-
Solyc04g050470.3	15.9657	11.3513	11.765	25.1514	18.5927	31.5188	33.8596	26.7522	29.2705	-	4	47210920	47221900	-	2384	protein_coding	-	-
Solyc06g069420.3	4.30689	3.17292	2.43686	6.70494	4.7757	11.131	9.19056	9.00146	13.4563	-	6	43287141	43288920	-	1363	protein_coding	-	Usp
novel.365	0.0666775	0.060308	0	1.43018	1.38248	1.51429	2.5558	3.50173	3.67812	-	6	1937064	1940666	-	710	-	-	-
Solyc04g079360.1	16.7159	11.8471	21.3334	8.89668	8.84838	3.30524	2.54505	5.48317	1.52029	-	4	63974716	63975474	+	759	protein_coding	-	-
Solyc01g100230.3	67.1937	57.9311	61.1435	135.743	110.821	134.308	141.842	114.866	188.591	-	1	90158401	90160614	-	1054	protein_coding	-	DnaJ
Solyc03g059127.1	6.1171	9.62217	4.83772	2.18678	2.61207	1.56596	1.42504	0.809714	0.34119	-	3	30053408	30055727	+	534	protein_coding	-	-
Solyc06g075470.2	0.514856	0.162986	0.401359	1.07672	1.17986	2.33855	2.32362	1.52829	3.03824	-	6	46971563	46980406	-	1839	protein_coding	-	NDK
Solyc06g068440.3	12.3728	12.1792	14.6328	27.0679	25.1573	29.4427	33.169	24.9516	28.5344	-	6	42520666	42523303	+	1343	protein_coding	Cinnamoyl-CoA reductase [Source:UniProtKB/TrEMBL;Acc:Q4U1I5]	Epimerase
Solyc08g078010.3	108.939	64.663	96.3465	178.694	161.131	216.468	288.773	187.091	416.264	-	8	62006450	62010458	-	1378	protein_coding	-	-
Solyc08g028690.3	2.63682	1.76118	1.54166	4.04604	3.14304	8.44517	6.21978	6.20607	6.71328	-	8	42487068	42500373	-	1167	protein_coding	-	-
Solyc04g025040.1	11.4706	12.114	21.1919	39.8206	37.4795	70.1037	40.6638	55.3353	40.8281	-	4	26052292	26053005	-	714	protein_coding	-	-
Solyc03g083095.1	32.6117	27.6798	33.4619	53.2496	49.3041	61.3926	76.348	63.5414	57.4901	-	3	54335381	54346291	-	2192	protein_coding	Starch synthase, chloroplastic/amyloplastic (Fragment) [Source:Projected from Arabidopsis thaliana (AT5G24300) UniProtKB/TrEMBL;Acc:W8QN76]	Glycos_transf_1
Solyc11g012690.2	0.415272	0.250401	0.134886	1.48454	1.00704	1.68828	2.56738	2.37054	1.89417	-	11	5459225	5461773	+	1026	protein_coding	-	HMA
Solyc01g110050.2	10.3972	11.846	13.3671	18.2366	18.1353	18.2386	24.219	23.3387	23.7291	-	1	96767833	96775774	-	2823	protein_coding	-	Metallophos
Solyc12g088820.2	0.64528	0.435412	0.359308	1.04355	1.18478	1.46031	1.36779	1.92947	1.69502	-	12	65024995	65031955	+	4622	protein_coding	Non-specific serine/threonine protein kinase [Source:UniProtKB/TrEMBL;Acc:K4DGV3]	-
Solyc07g064240.3	49.9306	28.3262	51.2568	126.972	105.883	147.948	142.888	97.9339	132.779	-	7	66594253	66595344	+	585	protein_coding	At3g20570 [Source:Projected from Arabidopsis thaliana (AT3G20570) UniProtKB/TrEMBL;Acc:Q9LJU1]	Cu_bind_like
Solyc01g009430.3	55.126	41.3723	50.7238	35.5624	29.022	31.1129	16.2861	15.3738	24.9405	-	1	3546792	3570152	-	1125	protein_coding	-	-
Solyc03g031800.3	6.83048	7.72247	10.7628	19.5993	21.6476	24.2039	20.9347	23.2703	19.3428	-	3	4308385	4310781	+	1303	protein_coding	Xyloglucan endotransglucosylase/hydrolase [Source:UniProtKB/TrEMBL;Acc:K4BFF2]	-
Solyc08g006160.3	40.8854	25.3373	32.0249	69.7371	62.7189	83.4744	92.5452	71.469	76.1406	-	8	880426	883682	-	1210	protein_coding	Probable plastid-lipid-associated protein 8, chloroplastic [Source:Projected from Arabidopsis thaliana (AT5G19940) UniProtKB/Swiss-Prot;Acc:Q941D3]	-
Solyc03g006220.3	5.26011	4.11718	4.7314	7.99177	7.06474	9.23183	12.2159	10.2014	17.4755	-	3	848622	854116	+	1404	protein_coding	-	-
novel.331	5.87743	6.72172	5.76204	3.33366	2.9242	2.77239	2.76114	1.48888	2.17718	-	5	10685691	10688340	-	2650	-	-	-
Solyc01g079600.3	14.1041	14.1491	10.0291	5.37745	5.0877	2.9412	3.38998	5.67433	2.5203	-	1	78563878	78568218	-	3229	protein_coding	-	Lipase_3
Solyc04g076990.3	19.4546	14.4887	15.7769	7.10828	6.85792	5.58109	7.00947	4.26569	2.53432	-	4	62031659	62035406	+	3307	protein_coding	-	Pkinase
Solyc09g064500.3	87.4502	51.3723	73.7231	149.45	121.473	182.841	209.657	146.966	275.398	-	9	62002733	62004324	-	851	protein_coding	Photosystem II reaction center Psb28 protein [Source:UniProtKB/TrEMBL;Acc:K4CU78]	-
Solyc02g014150.3	96.3571	60.2292	84.3151	175.874	143.266	190.59	244.874	181.3	176.312	-	2	15678472	15691486	+	1724	protein_coding	-	-
Solyc06g009190.3	30.8707	38.8327	42.8996	98.3917	90.1334	94.2712	85.8365	85.4051	71.125	-	6	3128765	3134636	+	2127	protein_coding	Pectinesterase [Source:UniProtKB/TrEMBL;Acc:K4C3U9]	-
Solyc12g006225.1	30.5994	55.9323	22.5582	9.44981	8.12939	14.6547	10.4989	4.84698	9.35125	-	12	744079	744669	+	591	protein_coding	-	-
Solyc07g052390.3	8.9277	10.6895	9.47254	4.38355	5.07659	4.20708	4.85446	3.99108	3.01848	-	7	61030682	61035958	+	3521	protein_coding	-	ANF_receptor
Solyc06g084120.3	8.43585	9.15065	6.4095	4.23885	4.12	3.20051	2.91769	3.30015	2.87577	-	6	49388525	49395042	-	1605	protein_coding	-	Zim
Solyc02g068090.3	140.568	87.1343	127.632	240.177	216.515	262.036	335.974	234.633	348.466	-	2	38706986	38711554	-	1659	protein_coding	Ribosomal protein S21 family protein [Source:Projected from Arabidopsis thaliana (AT3G27160) UniProtKB/TrEMBL;Acc:A0A1I9LRJ3]	-
Solyc01g102350.3	11.9797	12.2425	13.6011	25.767	23.114	26.472	27.0421	23.7509	23.4944	-	1	91057118	91062557	-	2130	protein_coding	Pectin acetylesterase [Source:UniProtKB/TrEMBL;Acc:K4B1G3]	-
Solyc05g008450.3	56.8883	42.8186	55.8714	115.346	94.515	119.361	115.181	106.983	98.8625	-	5	2799924	2805239	-	1795	protein_coding	-	NAD_binding_1
Solyc06g083690.3	12.8909	10.0833	11.7559	20.7494	19.7355	24.2699	27.4587	20.6476	27.6431	-	6	49068074	49076003	-	4238	protein_coding	-	-
Solyc03g082890.3	91.8416	56.2922	78.423	148.252	125.915	187.474	201.286	153.065	231.833	-	3	54212437	54215037	+	750	protein_coding	-	Pentapeptide
novel.235	0.135648	0.12269	0.0881206	0.67889	0.937495	0.513441	1.67725	1.60029	1.62415	-	3	62142667	62146939	+	1047	-	-	-
Solyc08g077510.3	35.5135	34.5574	39.6444	99.9487	95.99	100.983	83.8418	78.3684	63.1547	-	8	61620004	61624756	+	1529	protein_coding	-	-
Solyc01g109610.3	21.3486	19.4603	13.1199	6.95104	6.27077	5.47985	6.11387	7.09457	7.45753	-	1	96423658	96427255	-	1417	protein_coding	-	-
Solyc08g006540.3	30.1927	20.2825	26.041	49.5138	40.1452	61.5796	74.182	50.8691	105.043	-	8	1150009	1154139	-	969	protein_coding	-	FKBP_C
Solyc02g069280.3	1.18423	1.0541	0.88837	0.514063	0.256407	0.260883	0.174319	0.343369	0.265257	-	2	39782657	39791478	+	5037	protein_coding	-	Piwi
Solyc06g048730.3	69.5831	45.2549	61.5612	99.0696	90.1394	116.32	164.734	115.296	221.095	-	6	31698053	31706294	-	2320	protein_coding	Uroporphyrinogen decarboxylase [Source:UniProtKB/TrEMBL;Acc:K4C5B9]	-
Solyc04g074310.3	5.58012	9.15798	10.6558	14.575	15.567	14.0809	20.3652	25.5857	34.5224	-	4	60403088	60409496	+	1052	protein_coding	-	RRM_1
Solyc07g044860.3	1139.52	615.416	863.15	2053.92	1736.99	2760.8	2250.35	2030.72	2286.62	-	7	58048751	58050679	-	1307	protein_coding	-	-
Solyc04g009370.3	21.6346	19.9771	21.242	35.2885	28.501	44.7848	51.7213	36.3923	51.6035	-	4	2800859	2806740	-	1151	protein_coding	-	-
Solyc01g087040.2	59.506	33.4949	43.2271	93.9976	77.1982	122.296	122.449	102.352	117.202	-	1	81840926	81841894	+	969	protein_coding	-	-
novel.547	147.678	100.446	120.75	226.319	194.948	251.581	328.772	231.971	401.602	-	SL3.00SC0000153	597	3291	+	1038	-	PF01329:Pterin 4 alpha carbinolamine dehydratase	-
Solyc01g008925.1	10.1261	6.83425	7.86383	21.9402	15.2571	26.9792	21.3552	18.1922	21.1671	-	1	2877841	2882143	+	921	protein_coding	-	-
Solyc08g081770.3	32.6871	26.451	30.8977	51.8212	41.184	61.1648	70.0169	53.147	77.4644	-	8	64856179	64862409	-	1499	protein_coding	-	-
Solyc10g005050.3	441.929	240.592	303.855	790.697	641.901	1031.65	879.393	773.483	834.041	-	10	50277	52426	+	997	protein_coding	Protein CURVATURE THYLAKOID 1B, chloroplastic [Source:Projected from Arabidopsis thaliana (AT2G46820) UniProtKB/Swiss-Prot;Acc:Q8LCA1]	-
Solyc10g079090.2	23.5043	31.588	32.4419	59.2601	54.727	57.7101	60.0304	75.3988	121.774	-	10	60840293	60845333	+	1567	protein_coding	-	DnaJ
Solyc11g012410.2	15.9953	12.2506	11.6899	23.8869	24.7747	29.621	39.8748	25.3797	38.1159	IMP3	11	5242650	5246895	+	1101	protein_coding	Inositol monophosphatase 3 [Source:UniProtKB/Swiss-Prot;Acc:P54928]	-
Solyc03g116460.3	5.59186	6.22484	5.44895	9.87747	8.94609	12.0993	15.9872	10.6884	14.7366	-	3	67364333	67366964	-	1871	protein_coding	-	Asp_Glu_race
Solyc09g074570.1	2.35968	1.86748	6.46698	19.1381	11.4266	28.0975	16.9591	23.0674	18.7304	-	9	66810787	66811107	-	321	protein_coding	-	-
novel.376	9.1962	10.6607	9.29775	5.09333	5.74796	4.84815	3.65684	4.68272	4.62481	-	6	25283407	25285599	-	2193	-	-	-
Solyc03g117740.3	33.2708	25.6314	31.455	48.1737	43.3712	60.536	71.877	54.3249	83.6968	-	3	68270995	68274723	+	2150	protein_coding	-	-
Solyc02g085580.3	12.4173	11.8065	10.4139	7.05422	6.88627	6.19616	5.36437	6.28943	5.33708	-	2	49048578	49052936	+	3721	protein_coding	-	-
Solyc02g082290.3	1.05343	1.80078	1.39605	0.395415	0.551786	0.318987	0.208406	0.444991	0.351363	-	2	46551457	46564464	+	4494	protein_coding	-	zf-CW
Solyc03g082950.3	0.916626	0.780294	1.52369	2.71782	1.82402	3.12938	5.26692	3.81663	5.46448	-	3	54241362	54242758	+	878	nontranslating_CDS	-	-
Solyc12g044260.2	2.12161	0.639646	0.932352	5.17528	4.13106	7.24322	7.45847	5.46184	5.49681	-	12	60093975	60095353	-	1138	protein_coding	-	2-Hacid_dh_C
Solyc04g081320.3	116.391	74.348	93.3483	185.11	152.453	228.91	254.483	181.434	268.146	-	4	65434362	65442003	-	1062	protein_coding	-	-
Solyc12g009440.2	304.179	216.996	233.57	389.742	370.223	501.22	655.713	470.779	849.215	-	12	2711179	2714275	+	649	protein_coding	-	-
Solyc10g055810.2	176.424	86.2621	83.6015	61.8343	53.2188	59.4398	35.5317	40.4312	36.1555	CHI9	10	57363714	57364923	-	1028	protein_coding	Basic 30 kDa endochitinase [Source:UniProtKB/Swiss-Prot;Acc:Q05538]	-
novel.590	0	0	0.325851	3.12517	3.23207	5.18346	2.36271	3.10874	1.71593	-	SL3.00SC0001267	1279	3121	+	991	-	PF14226:non-haem dioxygenase in morphine synthesis N-terminal|PF03171:2OG-Fe(II) oxygenase superfamily	2OG-FeII_Oxy
Solyc05g055185.1	11.9307	3.97108	6.23143	18.4251	12.9152	38.6561	35.4049	25.3897	29.019	-	5	65785498	65787018	-	496	protein_coding	-	-
Solyc09g090557.1	13.6635	10.0968	9.31087	20.3312	17.0239	29.2061	31.8153	20.5848	33.8219	-	9	70536110	70541721	+	4033	protein_coding	Protein PROTON GRADIENT REGULATION 5, chloroplastic [Source:Projected from Arabidopsis thaliana (AT2G05620) UniProtKB/Swiss-Prot;Acc:Q9SL05]	-
Solyc10g082030.2	445.785	259.083	337.528	622.085	566.81	784.24	1005.97	690.274	1076.87	-	10	63058483	63062855	-	1203	protein_coding	-	-
Solyc12g009980.2	109.053	86.7842	108.394	166.82	164.669	191.013	216.113	206.06	341.345	-	12	3123662	3130130	+	672	protein_coding	-	-
Solyc02g078380.3	63.8824	56.347	48.0836	19.7888	20.5423	18.0484	7.77793	21.3321	18.7097	-	2	43652165	43653626	-	1016	protein_coding	-	-
Solyc08g061630.3	12.1808	8.15421	10.5225	19.5092	17.4681	23.0024	24.8711	20.9515	23.0796	-	8	49335542	49339841	+	2363	protein_coding	-	-
Solyc08g016170.3	34.0271	26.2466	40.6131	52.1478	53.0342	57.1265	77.8926	67.1798	92.1793	-	8	6981923	6993086	+	1881	protein_coding	-	ketoacyl-synt
Solyc10g054570.2	36.1148	39.146	52.8809	80.5373	81.5836	84.8038	92.0866	92.1714	134.456	-	10	55593025	55598203	+	991	protein_coding	V-type proton ATPase 16 kDa proteolipid subunit [Source:UniProtKB/Swiss-Prot;Acc:O24011]	-
Solyc09g011810.3	28.8124	16.7587	17.354	39.3887	38.7048	58.709	61.2424	48.5717	53.8855	-	9	5090255	5092960	+	1579	protein_coding	Fructose-1,6-bisphosphatase 1, chloroplastic [Source:Projected from Arabidopsis thaliana (AT3G54050) UniProtKB/Swiss-Prot;Acc:P25851]	-
Solyc08g076840.3	33.5249	22.1621	28.3535	59.3403	49.7718	59.8144	68.2922	56.0249	63.2516	-	8	60862808	60866105	-	1422	protein_coding	-	RRM_1
Solyc11g051160.2	17.4651	16.3723	17.1829	32.5225	27.5974	31.3413	33.6774	34.6645	28.6969	-	11	17780439	17783348	+	2529	protein_coding	-	CRAL_TRIO_N
Solyc01g105660.3	16.3048	15.9761	9.65131	7.70772	7.64769	6.13544	5.30539	5.26605	4.40351	-	1	93650321	93652035	+	1324	protein_coding	-	2OG-FeII_Oxy
Solyc07g009380.3	11.8731	8.85785	12.9329	22.2631	20.5076	18.2244	23.4238	31.6434	25.5151	-	7	4435708	4438017	+	1252	protein_coding	Xyloglucan endotransglucosylase/hydrolase [Source:UniProtKB/TrEMBL;Acc:Q9FZ05]	-
Solyc06g084760.2	2.35026	2.91531	0.556191	0.252056	0.183195	0.677791	0.08303	0.0766644	0	-	6	35667219	35670757	+	1410	protein_coding	-	p450
Solyc02g081060.3	19.0787	12.015	11.2934	30.9279	23.889	40.3191	43.9545	32.3826	35.474	-	2	45668107	45681190	+	1397	protein_coding	-	RVT_2
Solyc05g007210.2	0.16075	0.218092	1.01817	10.1715	9.12179	9.73534	4.57158	7.15752	3.50574	-	5	1820635	1822289	-	589	protein_coding	-	-
Solyc07g065900.3	13.7695	8.09522	8.37006	19.5315	15.348	49.8856	27.1804	23.3561	26.076	-	7	67613989	67625968	+	2888	protein_coding	-	-
Solyc05g014310.3	62.0458	50.2817	48.2423	77.6647	78.1202	111.202	117.585	95.8346	128.323	-	5	8116163	8118712	-	1027	protein_coding	Protein HHL1, chloroplastic [Source:Projected from Arabidopsis thaliana (AT1G67700) UniProtKB/Swiss-Prot;Acc:Q8LDL0]	-
Solyc02g079770.3	135.239	103.945	126.645	189.206	183.469	228.966	280.144	219.014	346.322	-	2	44782860	44785095	+	1284	protein_coding	-	-
Solyc05g005870.3	1.46164	0.832381	0.474763	2.3223	1.29965	2.83455	5.68962	4.29544	3.15986	-	5	675287	679696	+	1749	protein_coding	WAT1-related protein [Source:UniProtKB/TrEMBL;Acc:K4BWB4]	DUF6
Solyc02g065220.3	1.28089	0.936183	0.970784	3.02491	2.49904	4.63608	3.29556	2.70316	2.53948	-	2	36950507	36958509	-	3659	nontranslating_CDS	-	p450
Solyc12g049280.2	3.96335	2.94048	3.47051	6.91445	5.85969	8.59546	10.298	7.11054	8.06008	-	12	61705321	61717640	+	2592	protein_coding	-	-
Solyc02g085700.2	14.7491	12.2297	16.9243	21.9974	20.5072	29.638	37.1215	26.7252	43.5328	-	2	49159800	49165606	+	2892	protein_coding	-	-
Solyc07g006490.3	24.3701	17.2962	18.0093	31.2006	27.8664	41.1934	48.1554	40.9357	68.4354	-	7	1266878	1270553	+	812	protein_coding	-	-
Solyc12g045030.2	47.62	26.3111	58.9842	13.804	13.2631	12.7204	12.9588	16.6513	14.0583	-	12	61357135	61358515	+	1188	protein_coding	-	adh_short
Solyc01g099810.3	11.8609	16.0222	9.15618	6.77317	7.00392	9.26404	3.74581	4.74829	3.55696	-	1	89826751	89833430	-	922	protein_coding	Serine/arginine-rich splicing factor SR30 [Source:Projected from Arabidopsis thaliana (AT1G09140) UniProtKB/Swiss-Prot;Acc:Q9XFR5]	RRM_1
Solyc09g066080.2	5.90304	7.28065	3.52407	2.20201	2.57159	2.70833	1.70214	1.19871	1.82584	-	9	64670110	64679969	-	2029	protein_coding	-	BRCT
Solyc01g068190.3	11.1353	7.59686	10.4787	18.1521	19.8589	23.2017	25.9636	21.939	42.8551	-	1	77100722	77103953	-	744	protein_coding	AT4g31560/F3L17_130 [Source:Projected from Arabidopsis thaliana (AT4G31560) UniProtKB/TrEMBL;Acc:Q9SV14]	-
Solyc02g083810.3	389.406	201.601	286.11	725.758	572.628	910.372	885.038	706.619	701.208	-	2	47624035	47627412	-	1707	protein_coding	-	NAD_binding_1
Solyc02g077400.3	0.49252	0.392014	0.49913	1.77478	1.69838	1.36711	1.55902	1.57444	2.14823	-	2	42917064	42920777	-	2403	protein_coding	-	Ras
Solyc11g008880.2	1.67813	0.798855	0.989754	4.45196	4.48178	4.12318	3.98614	4.58807	5.60862	-	11	3054440	3056811	-	1072	protein_coding	RIC2 [Source:Projected from Arabidopsis thaliana (AT1G27380) UniProtKB/TrEMBL;Acc:A0A178WAB0]	PBD
Solyc09g011130.2	33.0622	28.5724	22.3197	47.8349	43.3078	56.573	77.4294	53.5106	66.1327	-	9	4495198	4503021	+	1608	protein_coding	-	adh_short
Solyc05g050110.3	10.252	8.13333	6.85319	14.4096	14.0512	20.9696	19.7284	18.0561	19.7053	-	5	60942891	60947196	+	1353	protein_coding	-	-
Solyc02g090360.3	3.72892	2.15769	4.03986	7.62563	7.75925	9.1758	9.85149	8.80534	8.82453	-	2	52555217	52558328	-	2044	protein_coding	-	-
Solyc11g007250.2	2.11432	0.986054	0.8048	4.60591	3.92955	7.04426	6.08645	4.07343	7.71332	-	11	1647905	1649860	-	1433	protein_coding	-	Pkinase
Solyc06g049030.3	2.60208	2.73311	2.20841	14.9433	9.80092	17.6861	10.3788	6.80397	9.69124	-	6	32365498	32367301	-	564	protein_coding	-	-
Solyc12g096710.2	2.58624	1.95761	3.0206	0.944216	1.24098	0.99512	0.725749	0.649167	0.894152	-	12	66499421	66503591	+	2581	protein_coding	-	Pkinase_Tyr
Solyc01g096660.3	68.6182	39.3932	47.592	121.089	94.5395	136.451	149.072	115.694	121.329	-	1	87572005	87575486	+	1800	protein_coding	-	-
Solyc04g015585.1	94.682	98.905	124.099	209.759	179.479	185.921	203.915	236.747	314.208	-	4	5888067	5888447	+	213	protein_coding	-	-
Solyc05g008530.3	39.2739	32.4774	37.5019	59.8782	52.9185	67.651	78.0357	63.3277	72.2089	-	5	2858396	2863451	-	1561	protein_coding	-	-
Solyc12g008590.2	114.522	111.132	158.116	276.973	266.228	292.304	244.961	284.276	325.81	-	12	1974386	1979794	-	828	protein_coding	-	-
Solyc07g055050.3	195.026	136.437	153.536	300.267	250.089	380.762	386.629	298.676	360.218	-	7	63308996	63313746	+	1572	protein_coding	-	-
Solyc12g008690.2	29.5584	30.2531	37.6991	50.2888	52.9026	55.7572	64.0658	63.5651	88.7383	-	12	2061198	2068983	+	1789	protein_coding	-	Peptidase_M20
Solyc12g010540.1	10.1679	7.74625	12.394	21.7703	19.6065	19.2664	22.5312	22.7594	27.5841	-	12	3531562	3532860	-	1299	protein_coding	-	-
Solyc07g055640.1	2.74524	1.337	1.15983	4.1177	3.07954	4.9412	7.35856	5.69854	5.56585	-	7	63727585	63734197	+	2466	protein_coding	-	Pkinase
Solyc01g087520.3	109.361	77.5051	90.7425	173.665	143.97	214.96	225.636	167.801	236.454	-	1	82336214	82336729	+	516	protein_coding	At5g23440 [Source:Projected from Arabidopsis thaliana (AT5G23440) UniProtKB/TrEMBL;Acc:Q9FHL4]	-
Solyc10g006230.3	1620.56	816.654	1124.04	3500.93	2773.41	4468.43	3575.24	3038.08	2792.06	-	10	913417	917123	+	1174	protein_coding	-	-
Solyc01g005990.3	110.462	106.636	116.268	200.285	193.14	190.507	210.702	241.598	385.872	-	1	653437	655153	-	834	protein_coding	-	-
Solyc01g110590.3	10.0003	8.13222	9.92356	16.4318	14.0165	15.0483	23.2556	23.5676	48.0205	-	1	97138561	97154330	-	516	protein_coding	-	Auxin_inducible
Solyc03g111840.3	45.475	32.8753	47.4673	78.5976	71.2894	80.5822	107.231	76.3347	109.64	-	3	63928449	63937199	-	5835	protein_coding	-	RRM_1
Solyc03g098630.3	5.19169	5.5792	3.67787	2.29433	2.01592	1.7816	1.89038	2.11515	1.17132	-	3	62362130	62374985	-	8918	protein_coding	-	-
Solyc05g051870.3	14.6153	11.265	20.2482	37.2095	39.8725	45.7799	41.2503	40.3368	97.986	-	5	63125646	63128056	+	745	protein_coding	-	-
Solyc10g050440.2	142.396	92.6143	128.27	288.482	241.808	347.315	286.373	235.725	357.288	-	10	49666955	49668613	-	761	protein_coding	-	-
Solyc08g075150.3	2.83531	6.13915	1.42328	0.829295	0.656309	0.693783	0.276214	0.529694	0.727459	-	8	59419080	59424699	-	2755	protein_coding	-	-
novel.157	8.78617	9.72491	7.87748	4.066	4.00591	4.37854	4.3406	3.98493	3.11379	-	12	6878028	6880387	-	2360	-	-	-
Solyc03g034190.3	32.8596	26.88	34.9667	61.0004	52.9302	66.5546	78.3838	60.6883	118.628	-	3	5912759	5915164	+	814	protein_coding	-	-
Solyc03g044600.2	3.06186	1.10065	1.10929	10.1879	7.11087	7.33009	17.6676	8.20138	5.79117	-	3	10197582	10199853	+	1206	protein_coding	-	-
Solyc05g051200.1	12.2736	11.7355	6.35585	5.94212	2.21951	3.89353	2.86177	2.48222	2.78916	-	5	62291782	62292456	-	675	protein_coding	-	AP2
Solyc03g044020.3	6.02229	5.19455	5.55457	3.37324	4.29922	2.7224	2.4556	3.01495	2.47885	-	3	7823029	7832206	-	4410	protein_coding	-	-
Solyc04g015040.3	56.9078	33.1398	44.209	85.6236	79.4287	98.5551	116.645	91.5445	122.223	-	4	5242696	5247850	-	960	protein_coding	Peptidylprolyl isomerase [Source:UniProtKB/TrEMBL;Acc:K4BQ07]	FKBP_C
Solyc01g065680.2	8.46495	9.2632	9.47063	4.59519	4.33359	6.59275	2.32594	2.86349	2.01099	-	1	72054628	72055080	+	453	protein_coding	-	-
Solyc05g015433.1	34.376	44.2928	19.2033	17.7978	12.0461	21.2188	5.86278	10.0654	10.8348	-	5	10563923	10570264	+	639	protein_coding	-	-
Solyc06g008160.3	40.7669	30.824	44.9898	64.7506	59.9893	70.8374	98.479	72.6397	124.178	-	6	2041383	2049504	-	1253	protein_coding	-	-
Solyc11g011920.2	47.2035	44.0829	55.018	105.352	101.446	131.574	108.487	115.84	83.3665	-	11	4848667	4855621	-	2066	protein_coding	Glutamate decarboxylase [Source:UniProtKB/TrEMBL;Acc:B1Q3F1]	-
Solyc08g083115.1	73.9913	68.4795	55.3328	39.3387	39.2495	19.9101	10.6382	28.5575	9.04516	-	8	65791600	65794519	+	1128	protein_coding	-	Cys_Met_Meta_PP
Solyc09g061450.1	11.4766	11.4616	8.73696	17.4366	12.002	32.4294	30.0072	22.3837	32.6663	-	9	59390010	59391537	+	396	protein_coding	-	-
Solyc09g098300.3	86.2594	84.1925	100.682	181.048	168.849	160.96	158.371	184.361	224.018	-	9	72668610	72670282	-	652	protein_coding	-	-
Solyc09g090410.3	97.446	64.0036	79.7282	135.859	128.302	158.044	229.15	147.136	289.34	-	9	70408272	70412652	-	1336	protein_coding	-	-
Solyc04g054810.3	194.436	203.322	309.236	545.082	557.762	534.976	486.832	552.905	643.436	-	4	53225283	53226363	+	644	protein_coding	-	-
Solyc02g092670.2	10.8444	6.86398	9.69176	22.8408	18.6505	25.0844	21.4332	18.9091	20.7185	-	2	54315919	54324084	-	4479	protein_coding	-	Peptidase_S8
Solyc10g006370.3	93.4508	63.1979	87.9431	180.307	143.226	191.774	219.454	162.426	367.392	-	10	986819	990098	+	769	protein_coding	-	-
Solyc04g054260.3	16.4795	17.295	19.0576	14.5186	12.187	11.0319	7.6454	9.6715	8.2816	-	4	52160245	52162384	-	1738	protein_coding	-	p450
Solyc01g100540.3	10.3893	10.7088	8.16262	5.63909	4.66947	4.87268	3.60947	4.74036	2.60512	-	1	90425239	90429786	-	2611	protein_coding	-	-
Solyc02g080810.3	184.991	100.297	131.948	324.502	259.557	398.628	401.304	318.705	323.961	-	2	45493187	45496859	-	1732	protein_coding	Aminomethyltransferase [Source:UniProtKB/TrEMBL;Acc:K4B9V1]	GCV_T
Solyc06g007180.3	276.767	204.901	23.0943	14.981	2.69759	1.90602	0.606467	5.08454	1.25843	-	6	1236335	1241119	-	2413	protein_coding	-	-
Solyc02g079980.3	2.02286	0.600772	1.23566	2.42847	2.60281	4.45692	7.91433	4.23977	5.84853	-	2	44901705	44904074	-	1568	protein_coding	-	-
Solyc02g021260.2	0.39168	1.22221	0.782423	0.189027	0.256452	0.197674	0.0403586	0.17887	0.108868	-	2	22877343	22887276	+	7252	protein_coding	-	B3
Solyc11g065220.2	7.89692	6.92278	7.02425	2.9099	2.60735	2.37593	2.27835	3.65255	2.96126	-	11	50877260	50882251	+	2338	protein_coding	Phosphotransferase [Source:UniProtKB/TrEMBL;Acc:K4D9D5]	-
Solyc06g065990.1	80.0993	46.132	57.2521	173.544	120.85	224.078	178.831	149.116	129.868	-	6	41476506	41477177	-	672	protein_coding	-	-
Solyc01g110600.2	1.62585	1.55704	0.838748	5.43612	4.90518	5.9127	7.68657	4.47674	11.901	-	1	97165885	97167470	+	495	protein_coding	-	-
Solyc09g074880.3	16.2891	13.3777	17.4952	25.6535	24.8009	30.7405	33.6943	28.5132	34.4954	-	9	67115678	67120592	+	1706	protein_coding	-	-
Solyc03g112200.1	7.57707	5.09746	6.34608	17.0581	13.3936	29.7072	17.0343	19.303	13.7369	-	3	64170634	64171389	-	756	protein_coding	-	-
Solyc01g106177.1	36.3392	42.5171	35.8437	12.514	6.79111	13.881	17.5883	7.10496	8.69633	-	1	94019646	94020526	+	426	protein_coding	-	K-box
Solyc01g102720.3	3.3236	2.74949	3.51513	8.82412	7.47491	10.2278	9.17133	6.75605	10.6593	-	1	91331152	91332841	-	1168	protein_coding	-	START
Solyc01g006130.3	62.2982	44.2094	46.8122	83.3528	74.3389	109.996	115.517	96.7658	148.123	-	1	785063	789383	+	1016	protein_coding	Protein PHOTOSYSTEM I ASSEMBLY 2, chloroplastic [Source:Projected from Arabidopsis thaliana (AT2G34860) UniProtKB/Swiss-Prot;Acc:O64750]	-
Solyc10g077120.2	1140.15	571.135	700.563	2154.44	1725.39	2717.17	2185.75	1977.8	2119.9	-	10	60094160	60094744	+	585	protein_coding	-	-
Solyc12g088930.1	3.67252	3.01028	3.97007	9.10806	7.1386	7.02284	8.51435	9.8925	9.93792	-	12	65103981	65104805	+	825	protein_coding	-	-
Solyc12g005400.2	32.5699	22.3221	20.093	50.2301	46.0293	60.1066	93.6181	66.1465	50.2861	-	12	236026	241961	-	2064	protein_coding	-	Ion_trans
Solyc05g026550.3	47.4444	26.972	33.44	71.3902	58.5979	92.1386	96.4313	74.2871	101.441	-	5	41748738	41751751	-	916	protein_coding	NAD(P)H-quinone oxidoreductase subunit L, chloroplastic [Source:Projected from Arabidopsis thaliana (AT1G70760) UniProtKB/Swiss-Prot;Acc:Q9CAC5]	-
Solyc04g015480.3	41.8397	32.4948	34.0605	64.2969	55.1731	78.098	85.8839	62.6791	93.9542	-	4	5685122	5691989	+	1265	protein_coding	-	-
Solyc06g068160.3	4.59395	8.76796	1.97271	2.17114	1.23205	0.835046	0.529521	0.800059	0.89899	-	6	42356630	42358264	-	1216	protein_coding	SNF4 [Source:UniProtKB/TrEMBL;Acc:Q9M727]	CBS
Solyc09g091240.3	21.8142	17.8778	21.0572	38.8267	34.0588	45.2258	50.6532	34.6389	46.411	-	9	71006843	71013648	-	1849	protein_coding	Protein PAM71-homolog, chloroplastic [Source:Projected from Arabidopsis thaliana (AT4G13590) UniProtKB/Swiss-Prot;Acc:Q9T0H9]	-
Solyc05g052710.3	204.977	128.651	195.041	395.445	362.726	425.284	473.36	343.101	662.327	-	5	63760625	63762274	+	658	protein_coding	30S ribosomal protein S31, chloroplastic [Source:Projected from Arabidopsis thaliana (AT2G38140) UniProtKB/Swiss-Prot;Acc:O80439]	-
Solyc03g097320.3	2.02944	1.45817	1.57097	3.64105	3.04253	5.40828	6.73072	4.37411	3.89306	-	3	61073961	61079156	-	2496	protein_coding	-	Sigma70_r2
Solyc11g006180.2	8.88134	7.86262	9.02134	7.43815	5.11986	5.7018	4.40428	4.44283	4.14675	-	11	924174	930071	-	3017	protein_coding	Ethylene receptor [Source:UniProtKB/TrEMBL;Acc:Q9XET9]	Response_reg
Solyc01g079220.3	17.9209	14.408	11.7875	32.5662	28.6824	39.883	34.223	30.8036	33.2077	-	1	78165275	78170610	-	951	protein_coding	NifU-like protein 1, chloroplastic [Source:Projected from Arabidopsis thaliana (AT4G01940) UniProtKB/Swiss-Prot;Acc:Q93W77]	-
Solyc01g006830.3	28.8626	25.6133	28.5227	53.5189	45.9456	60.3025	58.2838	53.919	46.2178	-	1	1399076	1404011	-	2088	protein_coding	-	-
Solyc01g005560.3	78.8833	82.0462	94.7341	141.166	138.585	162.284	150.653	164.097	150.715	-	1	394353	399328	+	1717	protein_coding	Isocitrate dehydrogenase [NADP] [Source:UniProtKB/TrEMBL;Acc:K4ASC2]	-
Solyc01g073690.2	72.7382	57.4078	84.6803	131.968	124.12	139.04	149.773	137.442	172.157	-	1	80939322	80940404	-	1083	protein_coding	-	ATP-synt_D
Solyc10g006650.3	19.5589	14.9172	18.9685	37.2688	30.3679	41.0903	35.1562	35.0599	39.276	-	10	1150839	1155311	-	1019	protein_coding	-	FMN_red
Solyc06g066000.2	380.49	224.209	269.845	696.421	554.394	855.652	744.678	638.349	641.123	-	6	41479730	41480401	-	618	protein_coding	-	-
Solyc11g012580.2	1.93948	1.99342	2.31944	8.50915	5.48356	9.45453	7.84842	6.03893	10.6309	-	11	5379572	5380838	+	537	protein_coding	-	-
Solyc01g112260.3	25.7591	26.3681	39.856	74.477	63.8164	75.7609	70.0497	71.336	70.556	-	1	98249777	98250455	-	544	protein_coding	-	-
Solyc02g088690.3	29.397	28.4153	51.7816	115.187	106.564	92.4892	101.983	104.441	82.5301	-	2	51317208	51319965	-	1641	protein_coding	-	-
Solyc01g079790.3	39.5552	22.3202	26.8507	50.7531	46.0275	71.0699	82.4362	60.4832	80.0782	-	1	78781895	78787008	+	2797	protein_coding	Glucose-1-phosphate adenylyltransferase [Source:UniProtKB/TrEMBL;Acc:K4AXM4]	-
Solyc01g079570.3	3.68171	2.94986	5.37323	7.5003	8.80584	8.10263	9.91539	9.98053	10.3951	-	1	78501015	78506919	+	2816	protein_coding	Alpha-L-arabinofuranosidase/beta-D-xylosidase [Source:UniProtKB/TrEMBL;Acc:H1AC31]	Glyco_hydro_3_C
Solyc07g064900.3	12.7909	13.5903	12.8365	20.3716	17.6802	27.0085	27.3048	22.4922	25.613	-	7	67009167	67012877	+	1610	protein_coding	-	-
Solyc02g087190.1	15.9722	15.531	21.0324	38.3742	34.0742	37.5206	35.5843	38.9893	35.6268	-	2	50302821	50303807	+	987	protein_coding	Peroxidase [Source:UniProtKB/TrEMBL;Acc:K4BBM6]	-
Solyc10g074910.2	40.5559	29.7381	33.8522	62.3726	55.9343	78.6132	80.1097	61.3523	86.4968	-	10	58681873	58693291	-	1221	protein_coding	Acetyltransferase NSI [Source:Projected from Arabidopsis thaliana (AT1G32070) UniProtKB/Swiss-Prot;Acc:Q7X9V3]	Acetyltransf_1
Solyc02g063030.3	6.63232	11.9679	7.5771	15.312	15.6159	23.0018	27.43	19.2471	24.519	-	2	35595007	35597192	-	1449	protein_coding	-	-
Solyc06g053710.3	9.76952	9.42628	17.5413	9.02822	8.42371	5.76139	3.55288	5.12467	2.68989	-	6	36644373	36647976	-	3048	protein_coding	Ethylene receptor [Source:UniProtKB/TrEMBL;Acc:Q9XET8]	Response_reg
Solyc01g102290.3	32.6339	17.94	15.2996	61.7696	44.8943	62.4385	72.347	54.003	65.2701	-	1	90978524	90980015	-	1191	protein_coding	-	-
Solyc01g006825.1	27.3526	25.3388	33.3359	55.0335	46.0484	54.126	65.2811	51.2014	61.1316	-	1	1390401	1391912	+	1215	protein_coding	-	-
Solyc05g054590.3	5.21437	3.68199	7.51024	15.305	16.0972	17.14	15.9773	14.6479	13.7893	-	5	65318708	65322899	+	2070	protein_coding	-	-
Solyc12g099650.2	1598.52	805.792	1045.1	2834.58	2152.39	3634.12	2978.33	2588.95	4144.5	-	12	67690850	67691191	+	342	protein_coding	-	-
Solyc08g016270.2	0.150463	0.160833	0.0533154	1.15889	1.43295	2.3471	1.45452	1.14	0.421139	-	8	7137686	7142011	-	3461	protein_coding	-	-
Solyc10g005110.3	71.4543	43.383	56.9186	108.925	90.9557	123.524	152.239	107.43	175.843	-	10	95333	103569	-	2352	protein_coding	-	-
Solyc05g047590.3	2.40671	2.32522	2.21195	7.36198	6.44642	7.52237	6.3913	6.27599	4.70136	-	5	59943536	59945854	-	1731	protein_coding	Pectinesterase [Source:UniProtKB/TrEMBL;Acc:K4C0Z2]	-
Solyc12g049617.1	0	0	0	0.626806	0.956684	0.61451	2.4089	0.889686	4.87354	-	12	62338793	62349020	+	486	protein_coding	-	-
Solyc03g062720.3	16.6392	8.17662	13.0648	30.2567	23.9242	38.5162	42.2281	29.1183	35.2401	-	3	34193393	34194827	-	1084	protein_coding	NDH-dependent cyclic electron flow 1 [Source:Projected from Arabidopsis thaliana (AT1G64770) UniProtKB/TrEMBL;Acc:F4I890]	-
Solyc03g034400.3	1.39156	1.76208	1.11192	2.53707	2.70301	3.68706	4.40484	3.52697	6.46235	-	3	6357388	6362278	-	1701	protein_coding	Protein DETOXIFICATION [Source:UniProtKB/TrEMBL;Acc:K4BFW0]	MatE
Solyc11g017130.2	2.16367	2.32489	2.28547	1.14166	1.46388	1.29944	1.02733	1.0869	0.910421	-	11	7924583	7932004	+	5470	protein_coding	-	FHA
Solyc04g007500.1	25.9798	18.7114	11.3453	29.9262	30.6606	33.8715	56.8705	46.1389	84.8023	-	4	1170495	1170986	-	492	protein_coding	-	-
Solyc08g079790.1	17.7695	17.4313	23.3455	33.4683	34.9712	34.9124	41.7569	36.7388	47.009	-	8	63380215	63381285	-	1071	protein_coding	-	-
Solyc03g083010.3	13.4962	14.002	12.7034	8.11085	8.18459	6.82708	6.32893	6.41616	3.83259	-	3	54278221	54284404	+	2266	protein_coding	-	Abhydrolase_1
Solyc11g012670.1	22.6642	18.0997	23.6673	28.427	28.1015	27.8742	45.2453	38.1211	52.4875	-	11	5440926	5442995	-	2070	protein_coding	-	-
Solyc07g066310.3	3076.98	1734.87	1886.3	5192.43	3950.48	7108.14	5715.51	4691.78	7050.94	PSBR	7	67916388	67918124	+	782	protein_coding	Photosystem II 10 kDa polypeptide, chloroplastic [Source:UniProtKB/Swiss-Prot;Acc:Q40163]	-
Solyc06g053750.3	13.8446	10.4695	9.72071	6.42246	6.578	6.12415	5.26124	5.65853	3.97263	-	6	36690656	36713378	+	6008	protein_coding	-	MATH
Solyc08g078470.3	11.5176	11.1773	9.12638	5.38483	5.94883	4.49917	4.35854	5.54523	4.8638	-	8	62385424	62389240	-	2310	protein_coding	-	FHA
Solyc03g116870.3	44.7593	25.8758	30.5103	72.8891	57.4593	108.022	104.007	68.2031	86.303	-	3	67610843	67613520	-	1577	protein_coding	Photosynthetic NDH subunit of subcomplex B 1, chloroplastic [Source:Projected from Arabidopsis thaliana (AT1G15980) UniProtKB/Swiss-Prot;Acc:Q9S9N6]	-
Solyc01g106430.3	131.446	96.376	133.049	202.051	188.459	247.134	265.257	214.783	290.244	-	1	94221452	94225622	-	1571	protein_coding	-	Pyrophosphatase
Solyc11g007330.2	8.14398	5.56942	6.58095	18.0362	13.7281	14.2852	17.7655	14.3625	19.706	-	11	1705869	1707983	-	715	protein_coding	-	-
novel.576	9.17425	10.7851	9.56349	12.0509	13.659	14.0278	19.1115	18.5123	25.8802	-	SL3.00SC0000810	404	3551	+	1997	-	PF01926:50S ribosome-binding GTPase	-
Solyc10g011730.3	11.2073	7.07818	7.53162	16.5784	14.2331	16.0906	24.4896	19.9648	24.5406	-	10	3968920	3969892	+	490	protein_coding	-	-
Solyc09g008920.3	70.4602	54.4643	78.7106	141.328	127.309	146.162	146.142	130.553	136.156	-	9	2306517	2310498	-	1331	protein_coding	-	-
Solyc10g006030.3	188.056	122.211	167.245	288.134	270.178	310.334	415.704	287.143	442.906	-	10	772997	776367	+	905	protein_coding	30S ribosomal protein S10, chloroplastic [Source:Projected from Arabidopsis thaliana (AT3G13120) UniProtKB/Swiss-Prot;Acc:Q9LK61]	Ribosomal_S10
Solyc11g005430.2	0.883699	0.570915	0.615082	5.55099	3.03077	4.93771	5.77557	5.04452	4.53464	-	11	335136	336477	-	375	protein_coding	WAT1-related protein [Source:UniProtKB/TrEMBL;Acc:K4D4F6]	DUF6
Solyc09g056385.1	34.5319	36.7273	66.6553	113.439	108.221	112.546	124.093	138.099	110.622	-	9	49157529	49158245	-	717	protein_coding	-	-
Solyc08g015620.3	17.2655	14.4198	15.4675	24.0044	20.0946	28.2402	34.9926	28.2165	47.1118	-	8	4860616	4868999	-	1360	protein_coding	-	-
Solyc08g081780.1	3.48829	1.80289	5.3415	13.6281	11.9636	13.2036	13.145	11.6631	24.3993	-	8	64863051	64863620	-	570	protein_coding	Dirigent protein [Source:UniProtKB/TrEMBL;Acc:K4CPH4]	-
novel.268	1.40945	0.824878	1.37343	3.24545	1.89996	3.60893	7.07355	4.0702	3.66943	-	4	38348700	38351095	+	1142	-	-	-
Solyc11g011970.2	4.56427	5.28033	5.6371	10.7007	11.1198	11.9193	14.8309	10.9672	12.1191	-	11	4921333	4924951	-	892	protein_coding	Probable tyrosine-protein phosphatase DSP4 [Source:Projected from Arabidopsis thaliana (AT4G03960) UniProtKB/Swiss-Prot;Acc:Q940L5]	-
Solyc03g071710.1	23.8065	23.8702	25.4517	49.0205	44.5353	60.2453	48.7801	48.3019	50.4353	-	3	20502232	20502579	-	348	protein_coding	-	-
Solyc10g055730.2	1.21387	0.716031	1.43999	4.5847	3.22521	4.46146	4.82907	3.49477	6.56743	-	10	57234485	57235537	+	897	protein_coding	-	-
Solyc12g098720.2	17.0494	15.271	22.9043	40.2087	38.5651	34.6687	39.297	41.2922	58.0774	-	12	67115673	67119096	+	572	protein_coding	-	-
Solyc10g049640.2	4.82914	7.34167	5.45664	1.57025	2.21444	1.52324	1.01636	2.49274	1.38401	-	10	46228529	46230827	-	1843	protein_coding	-	-
Solyc08g075370.3	79.1945	74.849	81.135	203.432	179.956	208.648	163.032	173.071	126.03	-	8	59628875	59631494	-	1024	protein_coding	-	-
Solyc03g026120.3	1.06361	0.999731	0.87385	3.15363	2.00271	3.23649	4.97686	2.54766	2.70216	-	3	3555861	3558951	-	2270	protein_coding	-	-
Solyc06g054270.3	1.61072	2.02692	1.11461	3.55499	2.59833	5.77276	4.41619	4.26418	4.76151	-	6	37195327	37197553	-	2028	protein_coding	-	Sugar_tr
novel.233	6.16286	7.88866	6.13004	2.44708	1.7453	1.77577	1.16018	3.01892	1.8329	-	3	57395627	57397846	+	2220	-	-	-
Solyc09g007850.3	686.026	473.949	565.446	942.41	814.598	1087.94	1244.78	1030.37	1407.75	-	9	1378080	1380890	-	1018	protein_coding	-	RRM_1
Solyc09g014860.3	0.445086	0.0731943	0.157713	1.73577	0.66232	2.60363	1.60099	2.35596	1.97248	-	9	7060605	7065069	-	1170	protein_coding	-	-
Solyc07g041980.3	17.4457	18.8535	17.2792	9.88195	10.6361	7.5438	5.82323	8.74313	8.721	-	7	54887316	54891721	-	1156	protein_coding	-	-
Solyc08g082480.3	25.1969	22.2201	26.0639	13.2688	15.634	10.8619	10.3052	13.4245	7.6873	-	8	65386542	65389988	-	2931	protein_coding	-	PI3_PI4_kinase
Solyc02g080670.3	7.02375	9.15303	11.7298	17.4689	17.5229	15.6249	20.112	21.6827	21.7852	-	2	45400947	45404922	+	2049	protein_coding	At4g22010 [Source:Projected from Arabidopsis thaliana (AT4G22010) UniProtKB/TrEMBL;Acc:O65449]	-
Solyc11g020050.1	1.41479	2.06711	2.12097	5.48563	4.39415	9.8864	6.72829	7.70345	8.37679	-	11	10041183	10041617	-	435	protein_coding	-	-
Solyc03g115980.1	433.128	259.275	328.374	853.358	681.702	1016.79	956.93	785.155	670.574	-	3	67020176	67021570	+	1395	protein_coding	Geranylgeranyl diphosphate reductase, chloroplastic [Source:Projected from Arabidopsis thaliana (AT1G74470) UniProtKB/Swiss-Prot;Acc:Q9CA67]	-
Solyc08g075750.3	72.3827	62.9878	85.195	111.565	118.836	118.049	160.261	128.447	153.172	-	8	59988707	59995761	+	1312	protein_coding	ATP-dependent Clp protease proteolytic subunit [Source:UniProtKB/TrEMBL;Acc:K4CMU2]	-
Solyc04g007210.3	4.54698	1.58177	2.14722	5.98302	5.32449	10.5692	12.7582	7.58714	10.9259	-	4	904063	907238	-	2707	protein_coding	-	CCT
Solyc12g013810.2	151.956	94.6218	114.44	253.182	201.91	312.613	284.596	229.975	353.018	-	12	4597633	4600071	-	753	protein_coding	-	-
Solyc10g011770.3	178.216	110.735	160.119	288.066	248.141	332.322	375.324	282.639	374.234	-	10	3994892	4003912	+	981	protein_coding	-	-
Solyc03g097950.3	311.074	195.49	313.311	598.955	512.714	636.874	819.611	502.252	1122.94	-	3	61767035	61769174	+	557	protein_coding	-	-
Solyc04g078730.2	1.56493	0.783429	1.12065	3.77818	3.31221	4.59182	4.42801	2.82541	3.03472	-	4	63485876	63495664	+	6504	protein_coding	-	Peptidase_S8
Solyc09g072610.3	5.53379	6.80227	5.05635	3.18751	3.54799	3.12844	2.53799	2.75585	2.48573	-	9	65641425	65645256	-	2883	protein_coding	Long-chain-alcohol oxidase [Source:UniProtKB/TrEMBL;Acc:K4CUT7]	-
Solyc08g082190.3	28.1894	15.3758	28.5699	84.1188	65.4567	190.187	73.9019	100.481	49.4826	-	8	65164338	65165498	+	880	protein_coding	-	-
Solyc03g121920.3	101.756	88.9594	77.7248	62.151	46.762	52.1782	43.3414	48.4572	48.0502	-	3	71412973	71415651	+	1044	protein_coding	-	Mito_carr
Solyc08g079200.1	44.3242	25.2924	30.1888	103.907	57.7387	87.546	96.4125	70.3424	86.3344	-	8	62943958	62944365	-	408	protein_coding	-	-
Solyc09g065630.3	10.2992	11.6369	8.97299	5.31627	6.89746	4.77681	3.86803	5.53122	4.54819	-	9	64028285	64034795	+	2951	protein_coding	BIG SEEDS 2 [Source:UniProtKB/TrEMBL;Acc:K4CUI9]	Zim
Solyc03g005760.1	6765.11	3769.75	5293.26	14440.8	11499.1	15664.1	14392.5	11017.1	12240.4	-	3	538200	539003	-	804	protein_coding	Chlorophyll a-b binding protein, chloroplastic [Source:UniProtKB/TrEMBL;Acc:K4BE00]	-
Solyc04g081490.3	206.435	185.101	273.047	427.15	402.705	455.752	415.165	464.87	499.547	-	4	65528447	65530881	-	1406	protein_coding	Tubulin beta chain [Source:UniProtKB/TrEMBL;Acc:Q38MV0]	Tubulin
Solyc08g016588.1	5.26011	9.22691	6.5236	1.19663	1.39154	0.603337	0.394183	0.181981	1.2269	-	8	8002056	8004119	-	297	protein_coding	-	-
Solyc04g008590.3	20.4211	19.0024	25.5769	39.6857	42.3069	39.726	46.0323	40.3924	42.4404	-	4	2196102	2201329	+	1690	protein_coding	Pyruvate dehydrogenase E1 component subunit beta [Source:UniProtKB/TrEMBL;Acc:K4BP15]	-
Solyc01g105540.3	28.9114	23.8923	29.482	60.2832	53.0855	60.3117	64.5654	56.4593	47.4328	-	1	93574613	93577524	-	1233	protein_coding	-	Na_sulph_symp
Solyc06g083710.2	2.00936	2.71967	2.34683	1.31437	0.917518	0.845071	0.951521	0.894841	0.804394	-	6	49099154	49113721	+	3322	protein_coding	-	DENN
Solyc06g009770.1	6.87572	4.17992	3.51475	10.1543	11.6852	14.5059	17.5608	15.6998	14.1707	-	6	3772533	3772952	+	420	protein_coding	-	-
Solyc10g007320.3	76.5811	57.9031	94.0412	132.603	129.017	142.26	198.793	140.526	250.588	-	10	1713478	1717875	-	1530	protein_coding	Uroporphyrinogen decarboxylase [Source:UniProtKB/TrEMBL;Acc:K4CXR1]	-
Solyc02g031780.1	13.6763	26.167	21.5279	5.92331	4.87909	2.32285	1.95121	4.8043	4.72358	-	2	27408648	27408827	-	180	protein_coding	-	-
Solyc03g111550.3	19.6525	21.7691	20.352	43.8595	43.9335	36.6915	34.679	40.9224	46.493	-	3	63633507	63635833	-	1190	protein_coding	-	Lipase_GDSL
Solyc08g065420.3	18.4853	36.7365	27.2336	12.4608	13.6699	12.0284	7.38499	12.2285	9.77314	-	8	53489303	53493786	+	3337	protein_coding	-	POX
Solyc02g085870.3	29.7586	28.6878	24.3342	42.3936	43.0553	41.1135	50.7784	48.5558	51.5695	-	2	49288588	49290622	+	1909	protein_coding	3-ketoacyl-CoA synthase [Source:UniProtKB/TrEMBL;Acc:K4BB98]	-
Solyc02g090490.3	2.79585	3.46641	3.24479	1.78559	0.857016	0.951247	0.621485	1.21941	0.604497	-	2	52653969	52656132	-	1507	protein_coding	Patatin [Source:UniProtKB/TrEMBL;Acc:K4BCJ8]	-
Solyc07g018180.2	2.14442	3.18327	2.02581	1.05335	0.732399	0.784839	0.890592	0.728869	0.776997	-	7	9633666	9637510	+	2892	protein_coding	-	Pkinase
Solyc10g078530.2	13.8801	13.6302	19.7567	40.7233	37.4609	41.78	43.7949	46.0402	28.1719	-	10	60450881	60453297	-	1910	protein_coding	-	-
Solyc08g080520.3	3.80736	4.43702	3.89353	1.98553	2.10022	2.48107	1.9788	2.07787	1.73098	-	8	63911354	63936713	+	4526	protein_coding	-	-
Solyc08g067480.3	21.9345	19.8761	28.1006	47.1354	40.4284	39.5797	48.9401	43.789	52.3477	-	8	56560988	56565850	-	1159	protein_coding	-	-
Solyc10g085310.1	4.42439	4.46861	5.74843	6.9593	8.69062	10.7924	12.9472	12.5439	11.6355	-	10	64657715	64658356	+	642	protein_coding	-	-
Solyc03g046270.3	0.721012	0.459459	0.686618	1.51136	1.12656	1.69536	2.16801	1.53408	2.85895	-	3	12124664	12130625	-	2889	protein_coding	-	-
Solyc01g105500.3	4.46191	3.47473	1.39334	1.14549	0.733179	0.369511	0.362123	0.747394	0.0884014	-	1	93545709	93549026	+	2748	protein_coding	-	-
Solyc07g006680.1	5.6433	3.65487	3.93761	7.77073	8.09697	9.93308	14.3433	8.74956	13.5406	-	7	1533723	1535081	+	1359	protein_coding	-	-
Solyc12g015680.1	56.8252	41.8095	50.5579	97.0124	83.2315	107.997	103.276	92.6284	139.867	-	12	5665010	5665603	+	594	protein_coding	-	-
Solyc03g114210.3	4.38042	3.43371	5.37512	9.88282	9.34783	8.5563	11.314	9.63166	10.4897	-	3	65687888	65692227	-	1459	protein_coding	-	Pkinase_Tyr
Solyc07g006000.3	193.347	116.104	156.635	268.38	239.429	347.685	428.608	285.768	570.163	-	7	847777	852028	-	832	protein_coding	50S ribosomal protein L35 [Source:UniProtKB/TrEMBL;Acc:K4CB71]	-
Solyc04g079780.3	90.511	56.3056	88.015	150.189	135.525	157.193	215.604	143.502	264.651	-	4	64199895	64205602	-	2270	protein_coding	-	IBR
Solyc06g054220.2	8.08842	11.1888	7.95898	3.31672	4.58631	2.60132	3.23567	2.4444	2.74666	-	6	37156363	37157108	+	597	protein_coding	-	-
Solyc01g108630.3	18.1034	14.7832	13.9541	30.3062	28.5738	31.404	56.628	38.9497	27.6731	-	1	95772954	95776932	+	2853	protein_coding	-	-
Solyc09g007660.1	3.55058	1.84358	2.81913	7.96827	9.25592	7.0515	9.91863	9.98394	7.16972	-	9	1214611	1215330	+	720	protein_coding	-	-
Solyc07g007800.3	1.1211	1.3136	0.868994	2.32269	2.36339	1.89671	3.30802	2.76351	4.57613	-	7	2453819	2457279	+	1858	protein_coding	-	-
Solyc08g066740.3	4.57417	4.60011	5.91445	9.48531	8.18547	8.49543	9.89775	9.73237	9.60218	-	8	55618967	55629965	-	5920	protein_coding	-	Cu_bind_like
Solyc07g006230.1	4.66237	3.78448	2.91232	17.8212	10.3061	22.3235	16.7035	9.82699	13.6493	-	7	1047333	1047728	-	396	protein_coding	-	-
novel.354	11.3667	2.50574	5.83587	47.4069	24.6745	61.0668	42.3153	21.2566	29.6342	-	6	27228141	27229302	+	1162	-	-	-
Solyc03g114850.3	47.319	52.6234	43.3886	27.1189	28.4099	21.362	11.9356	25.631	15.8811	-	3	66227640	66232910	+	2153	protein_coding	-	SBP
Solyc10g006260.3	37.286	37.2937	26.9196	16.4882	16.2903	15.8473	17.9491	13.9872	10.9181	-	10	925536	928812	+	2759	protein_coding	-	-
Solyc08g079240.3	81.603	51.5401	58.0763	92.3014	87.5381	131.756	167.618	117.349	219.963	-	8	62974912	62979953	-	923	protein_coding	-	-
Solyc01g107660.3	162.656	96.0835	131.535	274.5	236.314	322.787	319.234	250.738	431.682	-	1	95026178	95028498	-	787	protein_coding	Stress enhanced protein 1, chloroplastic [Source:Projected from Arabidopsis thaliana (AT4G34190) UniProtKB/Swiss-Prot;Acc:Q9M7I9]	-
Solyc07g054820.3	193.383	130.594	166.498	283.647	257.918	370.835	396.453	285.087	415.038	-	7	63122128	63128438	+	801	protein_coding	THF1 [Source:Projected from Arabidopsis thaliana (AT2G20890) UniProtKB/TrEMBL;Acc:A0A178VVV5]	-
Solyc07g045440.1	50.1507	50.6513	73.2098	189.009	165.105	156.756	143.342	181.392	105.565	-	7	58665087	58666316	-	1230	protein_coding	-	-
Solyc12g095750.2	1.80256	1.68758	1.72568	4.10376	3.24391	4.788	5.1615	3.68266	6.08535	-	12	65865726	65870573	+	1497	protein_coding	-	-
Solyc12g100120.2	21.002	16.969	16.1082	32.7042	27.3532	40.3514	47.504	31.0709	38.676	-	12	67946381	67953520	+	4648	protein_coding	-	-
Solyc10g006770.3	25.7602	21.2412	18.0003	12.6649	11.913	11.1654	10.4457	11.2749	8.24258	-	10	1211501	1214683	+	3183	protein_coding	-	Peptidase_M24
Solyc09g076020.3	10.8071	9.79447	11.1491	18.1125	16.6155	20.0113	20.585	17.8829	22.0307	-	9	68132300	68138901	+	2164	protein_coding	Imidazoleglycerol-phosphate dehydratase [Source:UniProtKB/TrEMBL;Acc:K4CVH9]	-
Solyc01g108030.3	54.3558	38.5889	24.8322	14.0284	13.7935	13.2544	15.7968	14.3149	9.02064	-	1	95295772	95301076	-	2794	protein_coding	Methylcrotonoyl-CoA carboxylase beta chain, mitochondrial [Source:Projected from Arabidopsis thaliana (AT4G34030) UniProtKB/Swiss-Prot;Acc:Q9LDD8]	Carboxyl_trans
Solyc02g084240.3	1098.98	591.827	337.669	304.775	266.014	298.42	159.216	172.253	236.63	-	2	47952694	47953856	+	1032	protein_coding	HIS1-3 [Source:Projected from Arabidopsis thaliana (AT2G18050) UniProtKB/TrEMBL;Acc:A0A178VX64]	-
Solyc03g118240.3	107.005	67.0712	90.3938	161.45	142.565	183.118	206.742	165.806	203.609	-	3	68645245	68647471	-	1506	protein_coding	-	-
Solyc03g097585.1	2.20642	1.24529	0.860014	4.84618	3.89094	9.35375	5.91473	6.46888	3.5325	-	3	61358847	61388027	-	2682	protein_coding	-	-
Solyc10g008440.3	1.9787	2.61773	5.18004	11.5605	11.6664	15.4636	8.47186	11.7335	16.3669	-	10	2546631	2549858	+	1603	protein_coding	-	-
Solyc10g080370.1	16.4976	22.4906	30.5211	46.6685	44.0944	47.9653	57.9449	60.3268	107.968	-	10	61782911	61783108	-	198	protein_coding	-	-
Solyc10g054440.2	254.787	170.701	262.211	161.355	157.878	117.624	96.9215	120.537	84.3798	-	10	55366325	55368444	-	2016	protein_coding	-	-
Solyc02g078850.1	78.2532	84.4642	91.9463	162.167	155.573	149.326	144.469	193.488	261.923	-	2	44064149	44064586	-	438	protein_coding	-	-
Solyc03g026345.1	46.8444	45.2141	39.8728	25.0306	26.4807	23.9339	20.4672	25.399	16.9454	-	3	3800949	3802993	-	1430	protein_coding	-	Pkinase
Solyc03g114130.1	14.0023	12.4636	7.36366	32.8941	17.3416	51.5981	37.2378	26.0092	33.2171	-	3	65634231	65634656	+	426	protein_coding	-	-
Solyc02g071310.3	2.79566	1.90407	2.2483	5.274	3.93292	7.24584	7.74651	4.34541	6.8704	-	2	41358547	41361827	+	2811	protein_coding	-	-
Solyc09g083290.3	48.4555	36.5953	69.9758	127.942	119.344	153.147	116.054	122.867	138.558	-	9	69392019	69395016	+	977	protein_coding	Auxin-responsive protein [Source:UniProtKB/TrEMBL;Acc:G9HPW2]	-
Solyc03g116480.1	3.25015	1.85664	1.66689	5.68712	3.8734	6.04318	7.45582	6.15185	7.5709	-	3	67372238	67373344	+	1107	protein_coding	-	F-box
Solyc11g068530.1	1.01652	1.40102	0.943377	4.04924	2.0601	4.03088	3.35176	3.97902	5.34042	-	11	53520929	53521906	+	978	protein_coding	-	-
Solyc02g068270.3	65.3277	44.7709	43.6073	77.2371	71.1319	103.121	121.342	96.515	155.614	-	2	38817795	38819486	-	658	protein_coding	-	-
Solyc01g098400.3	44.8213	51.0601	34.1023	27.3237	29.4412	32.8838	20.11	22.6945	17.991	-	1	88796542	88799257	-	1860	protein_coding	-	Hpt
Solyc11g068820.2	265.662	156.17	209.322	395.083	372.653	444.909	529.197	399.862	526.062	-	11	53724493	53727494	-	1012	protein_coding	-	-
Solyc10g009570.3	69.8775	39.3638	59.7867	122.025	100.925	152.202	164.745	117.773	126.946	-	10	3682801	3687911	-	1983	protein_coding	-	-
Solyc02g070420.2	0.987251	2.08353	1.19107	4.43681	2.97551	5.45699	5.34789	4.93789	4.94539	-	2	40709179	40711836	-	1007	nontranslating_CDS	-	-
Solyc03g007980.1	38.4527	30.1794	38.6279	61.6799	58.3001	62.1891	69.8202	63.3821	73.6586	-	3	2465111	2466106	-	996	protein_coding	-	CbiA
Solyc10g081955.1	57.2409	35.3456	40.9813	128.285	105.271	130.825	110.262	87.1063	105.039	-	10	63011134	63011769	+	636	protein_coding	-	-
Solyc01g105410.3	169.624	153.421	138.561	93.7884	85.7885	58.4272	39.3789	83.2018	40.4142	-	1	93482095	93482919	+	825	protein_coding	-	-
Solyc02g069020.3	3.03973	2.74935	2.57808	4.07498	3.77782	7.27986	7.55193	6.29815	5.70489	-	2	39539326	39545239	-	1682	protein_coding	-	-
Solyc10g081380.2	22.0458	16.5487	18.9006	30.6665	28.2035	33.8073	40.487	35.785	56.5633	-	10	62590955	62593238	-	947	protein_coding	-	-
Solyc05g007510.3	8.36799	7.757	9.69423	4.99303	6.08326	6.4306	3.3934	4.78379	2.95486	-	5	2062291	2071245	-	3864	protein_coding	RNA-dependent RNA polymerase [Source:UniProtKB/TrEMBL;Acc:Q9ZR58]	-
Solyc11g031960.2	11.8635	3.91738	4.62412	22.7804	18.1245	26.3251	29.3379	23.9499	22.708	-	11	24269626	24272297	-	1257	protein_coding	-	Lipase_GDSL
Solyc06g068500.3	91.5241	71.2284	36.5148	30.0878	25.4151	34.8635	18.1989	20.3446	26.8753	-	6	42571486	42574147	-	1679	protein_coding	-	DnaJ
Solyc02g078590.1	6.01855	4.41464	5.078	8.57995	7.84926	12.0387	11.6165	11.103	19.3965	-	2	43819489	43820778	+	1290	protein_coding	-	Gly_transf_sug
Solyc07g008470.3	23.1057	17.6476	21.5646	32.4341	30.5931	46.4497	45.9655	38.807	69.4265	-	7	3375465	3379332	-	922	protein_coding	-	MIF
Solyc10g005470.3	10.2081	10.7202	10.4146	16.8258	14.5787	22.7338	27.1926	18.6158	34.7164	-	10	347036	348751	+	691	protein_coding	-	-
novel.314	0.109968	0.795701	0.589364	4.68794	4.11007	3.08711	3.56928	3.51534	2.15136	-	5	29460577	29462396	+	1722	-	-	-
Solyc02g085745.1	36.0728	19.0087	17.7283	45.7511	39.1012	81.4975	76.3775	52.8363	77.4779	-	2	49185814	49192287	+	1962	protein_coding	-	Rhomboid
Solyc11g066410.2	168.725	104.952	130.283	204.58	197.355	256.598	346.001	241.691	438.94	-	11	52483718	52487860	-	1257	protein_coding	-	-
Solyc02g085100.3	53.4946	37.1505	48.743	82.1085	82.6822	104.076	106.336	81.1588	114.538	-	2	48728920	48733232	-	1254	protein_coding	Glucose-6-phosphate 1-epimerase [Source:UniProtKB/TrEMBL;Acc:K4BB24]	Aldose_epim
Solyc04g076800.3	3.8937	3.42613	3.46799	5.21506	4.42204	5.35728	9.34574	6.29593	8.31756	-	4	61762754	61765644	+	2687	protein_coding	-	-
novel.533	26.472	20.528	25.0438	43.8915	38.059	48.6654	54.8714	40.5595	54.7419	-	SL3.00SC0000009	49609	54177	+	1166	-	PF00254:FKBP-type peptidyl-prolyl cis-trans isomerase	FKBP_C
Solyc12g008550.2	223.729	153.922	114.068	83.5225	75.1683	82.9446	53.8671	72.7976	68.502	-	12	1951128	1953092	+	1868	protein_coding	-	-
Solyc07g064950.3	11.1278	8.91013	13.1241	14.3529	15.1848	17.503	28.1763	21.3765	22.4093	-	7	67032595	67038941	+	2225	protein_coding	-	-
Solyc04g072740.3	11.5374	7.86685	8.08843	14.9503	11.8101	17.4381	27.9176	16.414	24.15	-	4	59794667	59798732	-	2384	protein_coding	-	Sulfate_transp
Solyc01g060085.1	2.10405	1.42729	1.70856	4.70104	3.06139	5.41998	7.04602	5.10457	8.43497	-	1	69495533	69496246	+	540	protein_coding	-	RuBisCO_large
Solyc05g015530.3	96.7832	114.797	135.258	238.364	213.307	191.038	245.917	203.375	238.378	-	5	10832700	10835619	-	721	protein_coding	-	-
Solyc01g105020.3	25.2168	21.958	25.6967	37.6192	33.6575	40.1754	45.6964	39.4228	49.974	-	1	93206296	93220390	-	3980	protein_coding	-	SpoIIE
Solyc06g082750.3	85.4571	48.595	68.8016	129.048	123.179	147.343	173.54	128.408	202.157	-	6	48495993	48497790	-	934	protein_coding	-	-
Solyc09g091760.2	1.3446	1.29216	0.70971	2.34329	2.50663	3.99381	5.26479	3.16615	3.37798	-	9	71456135	71458668	+	1690	protein_coding	-	HLH
Solyc12g006790.2	12.9274	18.4754	14.1862	5.04266	6.94961	4.85112	3.0762	7.42028	5.03935	-	12	1199288	1214285	-	3977	protein_coding	-	Piwi
Solyc06g081980.1	170.224	114.92	174.902	402.676	329.13	356.776	454.379	327.313	296.998	-	6	47994028	47994957	+	930	protein_coding	-	-
Solyc04g077000.3	4.76307	4.04609	4.64134	3.24439	2.21253	2.67995	1.59174	1.83713	0.949579	-	4	62039401	62042218	+	1471	protein_coding	RBR-type E3 ubiquitin transferase [Source:UniProtKB/TrEMBL;Acc:K4BUD7]	IBR
Solyc01g087240.3	19.2392	17.9005	13.5843	11.7542	10.5834	12.3162	8.57958	8.31791	8.27425	-	1	82053370	82059917	+	3002	protein_coding	-	CBFB_NFYA
Solyc12g100030.2	0.676542	0.657807	0.280182	2.70272	2.97156	4.58808	2.23772	3.08958	1.49714	-	12	67911485	67914283	+	2799	protein_coding	-	LRRNT_2
Solyc02g064950.3	13.5208	10.0957	12.1713	24.0577	19.8339	26.9003	25.5691	22.1951	21.3918	-	2	36614270	36625852	-	5238	protein_coding	-	-
Solyc07g063850.3	72.3659	110.684	90.171	28.313	30.4236	21.7942	8.29606	33.1855	27.1315	-	7	66335499	66337944	+	2272	protein_coding	-	-
Solyc03g059270.3	0.955312	1.34408	1.7325	2.47595	2.14289	3.41508	3.87179	3.54466	4.42552	-	3	30464898	30467448	+	1784	protein_coding	-	-
Solyc08g069010.3	6.57378	5.3246	7.66781	11.0276	9.30432	13.7287	15.1527	11.5938	14.563	-	8	58154748	58171038	+	4825	protein_coding	Pentatricopeptide repeat-containing protein At5g10690 [Source:Projected from Arabidopsis thaliana (AT5G10690) UniProtKB/Swiss-Prot;Acc:Q8VYD6]	-
Solyc03g007770.3	3.96627	2.77486	1.982	7.87109	4.82761	6.90759	10.8563	7.89537	6.52328	-	3	2317035	2321125	+	2793	protein_coding	-	C4dic_mal_tran
Solyc06g053730.1	0.937147	0.628882	1.00157	2.46399	2.60614	3.39464	3.13987	2.96818	2.44323	-	6	36676522	36678087	+	1566	protein_coding	-	Pkinase
Solyc08g083110.3	71.3822	64.7548	50.5688	31.9166	43.2241	17.5049	9.69055	26.2383	6.11394	-	8	65791078	65791524	+	447	protein_coding	-	Cys_Met_Meta_PP
Solyc04g063380.3	36.1904	36.3478	19.9339	18.9718	14.6993	18.7583	12.5089	13.0495	11.7592	-	4	55526189	55529708	+	1694	protein_coding	-	-
Solyc04g074450.2	4.33186	2.81507	2.89096	5.83645	5.93872	4.89141	6.97663	7.81323	10.1336	-	4	60517362	60524782	-	2601	protein_coding	-	-
Solyc01g091000.3	9.80029	14.1368	7.19315	2.78729	3.56486	2.11777	1.18277	3.709	3.14888	-	1	84576613	84579604	-	2623	protein_coding	-	-
Solyc01g067730.3	202.749	180.539	257.831	433.725	432.12	391.071	393.044	429.439	580.982	-	1	76485331	76487761	+	1100	protein_coding	Acyl carrier protein [Source:UniProtKB/TrEMBL;Acc:K4AX21]	PP-binding
Solyc04g057980.3	19.8158	15.7535	10.1834	32.2143	25.7993	51.6606	45.2614	37.032	34.7981	-	4	55039653	55040592	-	829	protein_coding	-	-
Solyc07g062210.3	2.12855	1.5077	1.37444	4.40054	3.55414	5.07999	4.62962	3.77695	6.28373	-	7	65138034	65141958	-	1846	protein_coding	-	-
Solyc09g090630.2	0.171131	0.11257	0.212237	0.667384	0.441401	0.64775	0.904108	0.586131	1.33718	-	9	70554626	70560376	-	3043	protein_coding	-	SET
Solyc01g097140.3	15.2543	15.1649	17.8758	33.918	28.4853	31.0266	31.0567	31.4532	45.1271	-	1	87973330	87977036	+	720	protein_coding	Dual specificity phosphatase Cdc25 [Source:Projected from Arabidopsis thaliana (AT5G03455) UniProtKB/Swiss-Prot;Acc:Q8GY31]	Rhodanese
Solyc09g091390.3	20.415	8.89499	12.6894	51.3532	36.8584	50.7451	64.6581	27.7211	57.1644	-	9	71151127	71152192	-	698	protein_coding	-	-
Solyc03g118410.3	244.692	198.547	271.655	379.419	336.428	442.063	597.598	419.701	979.652	-	3	68779017	68780797	-	818	protein_coding	Acyl carrier protein [Source:UniProtKB/TrEMBL;Acc:Q672Q9]	PP-binding
Solyc03g096850.3	144.908	116.69	158.841	250.945	216.889	323.415	295.129	237.697	337.108	-	3	60665430	60667383	+	837	protein_coding	-	-
Solyc08g077780.3	34.4923	30.4516	34.8606	28.8858	25.4181	22.5109	19.7952	17.8593	15.7485	-	8	61810781	61814742	+	2067	protein_coding	Serine/threonine protein kinase, Hyperosmotic stress respons [Source: Projected from Oryza sativa (Os10g0564500)]	Pkinase
Solyc02g086170.3	6.83616	8.24415	10.2791	16.2007	12.2377	17.1858	17.9502	16.691	24.4701	-	2	49556601	49560834	-	1849	protein_coding	-	-
Solyc07g062870.3	224.138	127.366	188.103	322.782	291.493	412.61	494.542	334.642	754.693	-	7	65636914	65640186	+	825	protein_coding	PRPS20 [Source:Projected from Arabidopsis thaliana (AT3G15190) UniProtKB/TrEMBL;Acc:A0A178VMN1]	-
Solyc01g094460.3	19.6371	18.4713	14.612	9.28807	8.91001	9.15024	9.74389	8.29661	9.42954	-	1	85795258	85810176	-	9648	protein_coding	-	-
Solyc01g079950.3	2.20946	1.76329	1.86804	3.13618	3.15568	4.09954	5.06215	4.41439	5.25203	-	1	78954681	78956514	-	1457	protein_coding	-	-
Solyc05g053660.2	1.29143	0.860676	1.02661	3.93632	3.22649	5.10259	6.47133	3.2592	2.92105	-	5	64569585	64572477	+	1393	protein_coding	-	HLH
Solyc01g088560.3	43.7449	36.358	49.4434	69.8963	79.5073	78.1902	82.2308	82.7318	79.9435	-	1	83208469	83213794	-	961	protein_coding	-	Ras
Solyc07g062060.3	20.5698	17.3803	16.4693	32.177	26.45	38.7917	39.5821	30.6141	42.2993	-	7	65021287	65024393	-	1084	protein_coding	-	-
Solyc11g006060.1	133.155	88.2582	98.6581	204.845	159.288	201.964	269.888	218.864	199.17	-	11	860037	861392	+	1356	protein_coding	-	-
Solyc10g054560.2	36.4614	40.7933	58.0992	92.6642	82.1194	90.3233	88.6852	99.885	152.453	-	10	55546533	55552409	-	2093	protein_coding	V-type proton ATPase 16 kDa proteolipid subunit [Source:UniProtKB/Swiss-Prot;Acc:O24011]	-
Solyc01g056780.3	107.142	60.8864	89.1339	165.84	145.251	185.942	224.599	162.087	348.243	-	1	56536092	56538474	+	1858	protein_coding	50S ribosomal protein L34, chloroplastic [Source:Projected from Arabidopsis thaliana (AT1G29070) UniProtKB/Swiss-Prot;Acc:Q9LP37]	-
Solyc01g005410.3	7.74791	6.11695	7.35795	14.0132	13.6138	20.0482	18.4296	16.192	14.0669	-	1	286693	290153	+	721	protein_coding	-	-
Solyc03g120360.1	1.05202	1.85467	1.94602	0.611932	0.758861	0.58493	0.286618	0.529288	0.274494	-	3	70274704	70281423	+	2655	protein_coding	-	-
Solyc11g008980.1	44.2619	32.7928	40.5054	89.9848	71.9053	77.7952	72.6229	76.6345	76.7294	-	11	3135526	3136140	-	615	protein_coding	Tic20-II [Source:Projected from Arabidopsis thaliana (AT2G47840) UniProtKB/TrEMBL;Acc:A0A178VYR0]	-
Solyc06g084420.1	15.0738	14.6989	18.9727	35.3631	32.1274	30.8557	29.9476	31.1025	33.7902	-	6	49585121	49586326	+	1206	protein_coding	-	LRRNT_2
Solyc12g044630.2	4.14234	2.62264	8.01529	17.4526	16.919	19.263	16.4633	16.0118	19.8137	PRO1	12	60627793	60628834	+	800	protein_coding	Profilin-1 [Source:UniProtKB/Swiss-Prot;Acc:Q41344]	-
Solyc01g044307.1	7.43037	7.95156	6.82827	5.42428	5.31863	4.78029	3.63861	3.96859	3.63352	-	1	43155228	43157801	+	2574	protein_coding	-	IBR
Solyc08g077940.2	2.19113	2.27305	2.03565	1.17074	1.41408	1.16924	0.738014	1.15664	0.685096	-	8	61950466	61957949	-	6028	protein_coding	-	SET
Solyc01g097310.3	135.929	111.224	138.956	205.63	189.423	218.526	267.854	218.464	361.922	-	1	88081052	88084932	+	738	protein_coding	-	-
Solyc06g075220.1	12.4349	5.99461	15.6846	49.1466	42.7753	46.1915	33.0924	35.8161	33.0381	-	6	46819394	46820143	+	750	protein_coding	-	-
Solyc05g014275.1	9.18129	17.5353	11.3431	4.96723	4.87536	5.11975	5.22011	4.21157	2.78683	-	5	8073680	8075187	+	1155	protein_coding	-	hATC
Solyc05g006980.3	22.1963	30.6233	16.1088	14.1762	12.7977	13.2502	7.41431	8.13185	10.7524	-	5	1561189	1563950	-	1429	protein_coding	-	HALZ
Solyc11g012455.1	54.202	43.8825	41.8332	27.7508	29.6275	23.2491	23.5114	23.6112	21.7528	-	11	5294292	5297588	+	483	protein_coding	-	-
Solyc03g059150.3	10.6432	14.9639	8.49717	4.01198	4.19727	4.08839	5.27705	4.15063	3.41342	-	3	30055810	30064433	+	1797	protein_coding	-	-
Solyc07g008010.3	10.8103	10.7927	9.37353	4.91256	4.92366	3.17868	2.60538	5.02046	4.58353	-	7	2709068	2711322	-	2067	protein_coding	-	Myb_DNA-binding
Solyc12g011450.2	747.712	355.864	474.78	1420.92	1094.96	1845.82	1481.42	1151.28	1381.95	CAB13	12	4262294	4264181	+	1579	protein_coding	Chlorophyll a-b binding protein 13, chloroplastic [Source:UniProtKB/Swiss-Prot;Acc:P27489]	-
Solyc01g104770.3	5.12503	5.41162	4.29721	1.27823	1.30063	1.14288	1.97478	1.00694	2.07944	-	1	93024183	93030728	-	1986	protein_coding	-	-
Solyc03g121680.2	0.283394	0.179426	0.34519	1.00296	0.74221	0.71512	1.22644	0.90593	1.01795	-	3	71260695	71264762	+	3341	protein_coding	-	-
Solyc09g089610.3	2.79908	2.10712	2.88002	1.23059	1.17627	1.42581	0.687902	1.03214	1.02595	-	9	69831494	69835890	+	2723	protein_coding	Ethylene receptor [Source:UniProtKB/TrEMBL;Acc:Q5QG21]	Response_reg
Solyc09g092390.3	45.2001	44.4115	65.6805	99.5983	98.5929	93.168	98.2434	112.571	107.377	-	9	71977277	71985584	+	2742	protein_coding	-	-
Solyc01g065840.3	9.80359	10.588	9.17595	4.35775	4.24056	5.2081	4.66535	3.66336	5.58501	-	1	72242633	72246195	+	2936	protein_coding	-	-
Solyc04g076220.3	20.6883	21.6097	22.6504	14.5844	11.0463	8.25646	9.27139	11.2455	12.5049	-	4	61249700	61251192	+	1389	protein_coding	AT-hook motif nuclear-localized protein [Source:UniProtKB/TrEMBL;Acc:K4BU60]	-
Solyc10g008120.3	11.4009	11.5231	24.6527	46.0745	40.1281	65.0275	38.3528	45.9907	56.7387	-	10	2255278	2257213	+	1308	protein_coding	-	-
Solyc02g065610.3	0.224857	0.265954	0.269674	1.1872	0.887126	1.37487	1.58264	1.42181	0.665675	-	2	37330408	37346923	-	2737	protein_coding	-	-
Solyc03g110990.1	26.5397	18.598	45.6652	101.799	82.4488	111.617	87.8042	78.8889	119.316	-	3	63174824	63175021	-	198	protein_coding	-	-
novel.370	3.79827	3.18691	2.94521	0.988038	1.32283	1.36631	1.51886	1.16253	1.45142	-	6	13807730	13810658	-	2929	-	-	-
Solyc03g006360.3	203.899	179.989	60.0245	47.1787	21.6613	28.6077	3.01239	18.3954	7.17416	-	3	957494	960872	+	1710	protein_coding	-	-
Solyc09g082190.1	0.539499	0.731943	1.57713	6.21984	5.29856	10.3805	5.5034	5.8514	6.74797	-	9	68422074	68422424	-	351	protein_coding	-	-
Solyc03g006410.3	4.8656	2.06164	2.60556	3.99589	5.69227	9.23608	5.63682	19.0671	21.1437	-	3	1009224	1011779	+	1080	protein_coding	-	-
Solyc10g051200.2	16.8356	11.8709	13.8312	27.3868	23.3138	33.9918	35.438	26.4976	27.2997	-	10	51630620	51634904	-	2258	protein_coding	-	-
Solyc07g018000.3	7.13221	8.57777	6.43112	4.68694	4.45436	4.84225	3.88138	3.3432	2.36211	-	7	8728301	8782393	+	4268	protein_coding	DNA ligase 4 [Source:Projected from Arabidopsis thaliana (AT5G57160) UniProtKB/Swiss-Prot;Acc:Q9LL84]	DNA_ligase_A_M
Solyc07g054210.3	188.032	121.431	142.813	255.224	228.36	313.71	320.792	287.136	304.713	-	7	62692749	62695916	-	1670	protein_coding	NADPH-protochlorophyllide oxidoreductase [Source:UniProtKB/TrEMBL;Acc:K4CFW6]	adh_short
Solyc03g031530.3	0.829574	0.875381	0.88921	2.49111	1.41826	1.74446	3.14563	2.17835	2.66056	-	3	4058071	4062827	-	1712	protein_coding	-	-
Solyc12g009400.2	37.9367	29.4817	40.2813	59.2413	53.4544	56.6776	70.503	62.127	78.5648	-	12	2681491	2685948	+	2074	protein_coding	Pyruvate dehydrogenase E1 component subunit alpha [Source:UniProtKB/TrEMBL;Acc:K4DC28]	-
Solyc01g102300.3	7.06528	7.51224	5.1902	3.20825	3.4768	3.68232	2.97718	3.15155	1.91883	-	1	90999674	91005471	+	3893	protein_coding	-	HLH
Solyc04g081755.1	2.53023	2.86066	2.9301	5.45663	4.51183	5.28597	4.88557	5.30646	6.56242	-	4	65769982	65791418	+	5164	protein_coding	-	Lipase_GDSL
Solyc05g053080.2	4.50503	6.00842	3.79466	15.1495	16.6648	16.8594	14.9173	14.8197	10.2852	-	5	64059853	64062269	+	620	protein_coding	-	-
Solyc01g080410.3	8.08261	8.03701	13.0615	20.3516	15.0655	24.5129	24.5194	23.1554	78.8289	-	1	79508888	79510024	+	943	protein_coding	Peptide-methionine (R)-S-oxide reductase [Source:UniProtKB/TrEMBL;Acc:K4AXT5]	-
Solyc06g083760.3	30.0414	27.7835	23.4816	14.2954	14.8726	13.3201	14.9597	14.5978	10.8262	-	6	49136675	49147310	+	4269	protein_coding	-	Pre-SET
Solyc02g070790.3	36.9141	33.9512	45.3922	62.9994	64.1624	59.0469	70.6921	70.3124	74.0386	-	2	40964042	40968061	-	1748	protein_coding	-	ketoacyl-synt
Solyc04g082140.3	27.0451	34.0203	57.4591	146.286	151.602	117.036	119.567	137.082	79.8356	-	4	66003841	66008652	-	1971	protein_coding	-	-
Solyc03g115540.2	1.42593	1.22523	1.04212	3.44082	2.06177	3.95804	6.03875	3.82572	2.97256	-	3	66696169	66698412	+	1328	protein_coding	-	HLH
Solyc09g092260.3	52.7739	39.6064	22.7101	13.3414	10.3699	12.4499	6.86008	12.7779	15.4908	-	9	71874190	71882181	+	2466	protein_coding	-	DnaJ
Solyc12g011410.1	9.64354	15.0658	9.68185	23.1918	21.3659	40.1889	26.7387	39.035	49.86	-	12	4241800	4241961	+	162	protein_coding	-	-
Solyc07g062860.3	24.0742	33.1762	26.0337	17.0812	17.9011	14.6779	15.4962	13.5959	13.0409	-	7	65621689	65636359	+	2580	protein_coding	-	-
Solyc12g009880.1	13.8676	13.4079	12.8608	29.1294	20.2469	33.0629	27.7899	24.895	34.476	-	12	3055601	3056095	-	495	protein_coding	-	-
Solyc06g083810.3	25.6703	23.8758	30.1518	41.3735	41.7811	48.1238	48.1507	47.282	62.3643	-	6	49161637	49166600	-	1302	protein_coding	-	-
Solyc11g032090.2	1.4027	2.49209	1.46448	0.617851	0.656012	0.537257	0.185829	0.428956	0.449865	-	11	24911113	24916028	-	1890	protein_coding	-	-
Solyc07g017600.3	5.46243	4.99943	5.89313	9.85669	10.0767	9.95506	9.51481	11.0869	11.0674	-	7	7612895	7618187	+	2184	protein_coding	-	-
Solyc01g081490.3	26.8323	19.5114	20.2252	32.035	29.5087	39.2692	58.0431	38.2653	47.4307	-	1	80542995	80548782	+	2493	protein_coding	RNA polymerase sigma factor [Source:UniProtKB/TrEMBL;Acc:K4AY41]	Sigma70_r4
ENSRNA050029917	47.341	46.5241	35.0419	73.2278	86.4327	78.1089	121.575	85.7499	106.281	5S_rRNA	SL3.00SC0000009	88238	88341	+	104	rRNA	5S ribosomal RNA	-
novel.346	14.9728	17.9084	14.4659	8.57583	6.00292	8.08968	8.26578	8.98381	7.47755	-	5	55647972	55650570	-	2599	-	-	-
Solyc04g014910.3	12.7237	18.0164	13.3819	6.86988	5.7933	6.47679	7.5408	4.50821	5.17824	-	4	5152613	5153779	+	1079	protein_coding	-	Pkinase
Solyc01g108390.3	22.1911	15.6453	18.1863	34.173	28.4383	40.921	41.6507	35.859	44.9649	-	1	95600041	95600581	-	416	protein_coding	-	-
Solyc10g076820.2	0.158862	0.258636	0.0928815	1.32891	0.554748	2.04446	1.29644	0.943127	1.54886	-	10	59886977	59888995	+	1490	protein_coding	-	Myb_DNA-binding
Solyc09g007910.3	326.399	273.595	139.138	104.023	88.9881	82.8129	75.3745	79.2756	22.0761	-	9	1429171	1438830	+	4707	protein_coding	-	-
Solyc09g074550.3	4.13659	1.20095	2.43843	10.8991	6.46458	15.2709	10.7979	10.7281	8.12377	-	9	66796832	66798402	+	927	protein_coding	-	-
Solyc02g079020.3	12.901	12.1733	11.3534	7.32485	7.50192	7.8852	6.67881	6.67642	5.49764	-	2	44193794	44199609	-	2121	protein_coding	-	zf-CW
Solyc03g007200.2	3.84992	3.96414	4.11185	3.34743	2.68214	3.00504	2.25915	1.77554	1.59049	-	3	1773908	1782318	+	4353	protein_coding	-	Pkinase
Solyc08g083350.3	27.0283	17.7258	21.2028	43.3909	36.3876	47.2935	56.4808	36.9495	62.0325	-	8	65946350	65950828	+	2848	protein_coding	-	-
Solyc01g103100.3	38.7166	31.5949	41.4757	52.4348	53.6922	55.5422	71.5016	63.0093	75.6958	-	1	91644267	91650321	+	1526	protein_coding	-	adh_short
Solyc11g071690.2	33.6835	34.3058	26.1435	18.3226	15.8806	17.6835	16.6975	17.2278	15.4864	-	11	55387247	55391960	-	1851	protein_coding	-	zf-CCHC
Solyc10g008350.3	5.37966	7.63549	8.95202	17.841	16.2569	26.1059	16.7831	18.898	18.5805	-	10	2473251	2474103	+	572	protein_coding	-	-
Solyc01g091700.3	10.6891	10.2367	7.5311	3.39974	2.54445	2.04941	2.2028	4.42677	3.79784	-	1	85173585	85175504	+	1807	protein_coding	-	-
Solyc05g054490.3	50.4111	45.9009	55.9737	87.3187	91.4955	90.5639	84.7294	95.6538	124.299	-	5	65255929	65261082	-	1542	protein_coding	-	-
Solyc12g087950.1	6.67857	6.09404	6.50789	17.7478	15.3499	8.8738	16.5889	12.5506	13.5718	-	12	64432737	64433537	-	801	protein_coding	AT-hook motif nuclear-localized protein [Source:UniProtKB/TrEMBL;Acc:K4DGL6]	-
Solyc07g055350.3	8.8017	6.7783	7.55128	12.0387	10.2661	12.5335	14.5897	13.5258	17.162	-	7	63528578	63542524	-	2969	protein_coding	-	p450
Solyc10g081510.2	90.2983	99.6448	142.764	278.688	261.629	239.989	234.856	245.856	212.051	-	10	62690175	62695058	+	2797	protein_coding	-	-
novel.170	4.08827	2.62592	2.59812	7.3075	4.46133	9.12028	7.32618	9.19973	9.57722	-	12	63438701	63439499	-	799	-	-	-
Solyc04g049800.3	7.46565	7.54689	7.16074	13.4071	8.88172	15.145	17.7382	12.8018	14.4224	-	4	43504108	43506899	+	1617	protein_coding	-	AP2
Solyc10g076990.2	27.3619	23.9274	21.4378	15.3667	15.627	14.7895	13.2188	13.3449	9.52406	-	10	60008765	60025575	+	5739	protein_coding	-	-
Solyc10g054590.2	71.1676	71.0978	103.212	153.82	144.026	161.797	157.404	162.442	231.915	-	10	55618104	55623765	+	910	protein_coding	V-type proton ATPase 16 kDa proteolipid subunit [Source:UniProtKB/Swiss-Prot;Acc:O24011]	-
Solyc03g093180.1	4.8393	3.36206	3.00707	10.6808	7.04119	11.4151	14.9159	8.56768	10.6168	-	3	55811497	55812171	+	675	protein_coding	Peroxisomal membrane protein 11B [Source:Projected from Arabidopsis thaliana (AT3G47430) UniProtKB/Swiss-Prot;Acc:Q9STY0]	-
Solyc05g015880.3	3.3978	2.20171	3.9781	7.23361	7.22202	12.1252	7.90097	8.27951	7.31904	-	5	12618509	12621349	-	1867	protein_coding	-	-
Solyc09g010930.3	171.744	116.428	155.595	242.697	230.406	294.038	340.776	248.494	365.329	-	9	4264079	4269546	-	1424	protein_coding	-	-
novel.352	3.61633	4.06381	4.93347	2.58557	1.53069	2.62703	1.4905	1.9017	1.77134	-	6	8157032	8159191	+	2160	-	-	-
Solyc08g061778.1	71.155	51.3175	64.4438	112.851	106.531	118.375	132.948	106.213	131.033	-	8	49597366	49617837	+	660	protein_coding	-	-
Solyc11g072890.1	3.58644	2.31703	3.49478	8.90146	8.05105	11.5065	11.6566	7.48723	12.8825	-	11	56357467	56357928	+	462	protein_coding	-	-
Solyc09g018010.3	169.739	152.355	198.583	332.273	311.778	302.843	296.713	355.652	517.187	-	9	12597598	12606262	+	1539	protein_coding	-	-
Solyc12g056640.2	6.22266	6.04758	7.87083	10.1804	10.8381	9.97559	12.009	14.1529	14.369	-	12	63573292	63577936	+	1940	protein_coding	-	-
Solyc11g006250.2	125.81	153.355	177.7	236.295	264.851	199.319	259.403	347.132	502.743	-	11	1004268	1007170	+	1460	protein_coding	Cutin-deficient 1 protein [Source:UniProtKB/TrEMBL;Acc:G1DEX3]	Lipase_GDSL
Solyc04g074640.3	88.8402	52.1899	80.8772	134.641	122.146	168.448	193.19	139.809	168.727	-	4	60655433	60660581	-	1718	protein_coding	-	-
Solyc10g080040.2	16.9529	15.2008	17.4718	23.3684	20.8456	27.3687	33.7081	28.5581	46.3793	-	10	61573931	61575846	-	969	protein_coding	-	Ribonuclease_3
Solyc05g013320.1	32.6228	37.4663	31.1484	17.2492	15.7853	16.2089	19.9498	14.2628	14.1448	-	5	6404400	6405335	-	936	protein_coding	Pto kinase [Source:UniProtKB/TrEMBL;Acc:P93215]	Pkinase_Tyr
Solyc06g073720.2	69.3446	59.5932	66.5136	55.9093	51.634	47.4229	34.9018	33.6076	20.8142	-	6	45620325	45622768	-	1917	protein_coding	-	EIN3
Solyc05g009530.3	34.4998	29.07	43.2752	64.6495	66.6768	57.7561	70.6672	71.488	66.3716	-	5	3737141	3743365	-	1906	protein_coding	Dihydrolipoamide acetyltransferase component of pyruvate dehydrogenase complex [Source:UniProtKB/TrEMBL;Acc:K4BXC7]	Biotin_lipoyl
Solyc04g050820.2	3.74576	4.02743	3.67935	1.53266	0.870044	1.68923	1.07884	0.669809	1.87194	-	4	48423244	48437344	+	3147	protein_coding	-	-
Solyc01g097860.3	39.7054	24.8624	28.5974	67.7188	54.052	89.6653	71.6993	69.8915	57.0123	-	1	88430747	88438597	-	2139	protein_coding	-	-
Solyc04g082270.3	1.65449	1.19035	1.02595	2.54058	2.2158	3.41587	4.69591	3.17679	4.29319	-	4	66080234	66081829	-	1259	protein_coding	-	-
Solyc02g083520.2	6.35312	11.0599	6.65673	2.63747	4.47281	4.05098	0.929145	2.26177	2.62908	-	2	47443140	47444064	+	693	protein_coding	-	bZIP_1
Solyc03g005230.3	316.494	190.251	233.304	451.718	380.165	561.33	631.434	428.088	674.079	-	3	132855	137361	+	1672	protein_coding	-	-
Solyc10g074740.1	15.9381	13.5592	17.6067	39.2631	35.1294	32.7521	28.6827	32.1588	36.0342	-	10	58435167	58435766	+	600	protein_coding	-	-
Solyc01g100900.3	1.7612	2.03898	2.0251	4.19316	3.61319	5.06641	4.61669	4.42361	5.78398	-	1	90671053	90674111	+	1344	protein_coding	-	DUF6
Solyc02g062340.3	189.245	103.04	128.336	380.513	280.278	451.384	421.704	295.546	297.804	-	2	34493787	34496137	-	1587	protein_coding	Fructose-bisphosphate aldolase [Source:UniProtKB/TrEMBL;Acc:K4B6C3]	-
Solyc02g086890.3	45.6603	36.8827	34.4716	61.286	53.8881	77.4021	88.8186	63.1859	90.918	-	2	50127475	50129207	-	1183	protein_coding	PDE329 [Source:Projected from Arabidopsis thaliana (AT3G55250) UniProtKB/TrEMBL;Acc:A0A178VJJ9]	-
Solyc02g070390.3	7.24343	6.92412	8.32807	8.98079	8.90814	11.0249	12.9606	12.7984	14.5899	-	2	40684374	40695200	-	4941	protein_coding	Protein PLASTID TRANSCRIPTIONALLY ACTIVE 12, chloroplastic [Source:Projected from Arabidopsis thaliana (AT2G34640) UniProtKB/Swiss-Prot;Acc:F4IHY7]	-
novel.400	5.77069	4.54284	4.81989	3.12716	2.69883	2.75442	2.69935	2.0218	2.27181	-	7	53691488	53694588	+	3101	-	-	-
Solyc01g096240.3	87.5119	58.9805	72.9987	130.555	115.54	160.299	163.499	125.037	157.589	-	1	87204794	87210319	+	2093	protein_coding	-	-
Solyc10g008270.3	2.7127	3.32418	2.34493	6.94468	9.02395	14.2425	6.0592	10.44	7.1284	-	10	2390845	2392538	-	1082	protein_coding	-	-
Solyc08g068290.3	48.9328	52.0929	64.0397	92.4525	80.2211	74.4152	106.157	98.9393	94.6249	-	8	57452114	57458002	+	2290	protein_coding	-	-
Solyc08g016310.3	1.66818	0.857287	0.82509	3.17151	2.77198	3.46009	5.35982	2.59709	3.33976	-	8	7194776	7199917	-	3746	protein_coding	-	-
Solyc10g075020.2	71.9843	48.1428	71.9918	105.662	96.9527	120.153	167.528	107.186	210.865	-	10	58769920	58775237	-	949	protein_coding	-	-
Solyc03g119540.3	21.1184	9.52167	10.3515	28.6016	23.6025	50.0302	54.5522	28.5175	44.2392	-	3	69603307	69604885	-	1484	protein_coding	-	CCT
Solyc08g016750.3	30.5652	29.6502	37.3096	52.9983	53.0104	52.9301	62.0847	57.7245	55.4937	-	8	9120313	9130067	-	2029	protein_coding	Pyruvate dehydrogenase E1 component subunit beta [Source:UniProtKB/TrEMBL;Acc:K4CJJ4]	-
Solyc01g087500.3	34.7046	34.0295	36.5251	18.386	23.274	15.8725	16.7139	22.6539	18.3566	-	1	82315373	82327626	-	10104	protein_coding	DNA topoisomerase 2 [Source:UniProtKB/TrEMBL;Acc:K4AYE0]	DNA_gyraseB
Solyc03g097800.3	34.7148	35.2671	47.901	70.1247	65.4393	66.0139	73.8947	73.0122	77.5683	-	3	61551826	61564108	+	1616	protein_coding	-	-
Solyc11g008990.2	38.6591	33.7314	35.596	43.627	41.9484	58.4558	71.0266	55.6069	72.8151	-	11	3137060	3144216	-	1734	protein_coding	-	-
Solyc06g061100.3	3.84687	2.2505	2.32889	5.60029	4.32294	7.55924	8.52134	5.30766	9.23996	-	6	39229778	39237686	-	2892	protein_coding	-	-
Solyc03g006540.3	21.698	10.5619	15.3771	32.8321	29.9633	45.2955	49.1704	30.5374	70.3476	-	3	1111449	1112459	-	600	protein_coding	-	-
Solyc01g100650.3	22.9739	17.2351	19.9119	30.5686	27.5884	40.4123	46.6028	34.7951	36.7332	-	1	90495589	90515863	+	3262	protein_coding	-	NHL
Solyc01g094040.3	8.82776	7.27995	9.23466	18.7492	14.6861	16.8162	21.0816	14.8213	18.486	-	1	85487166	85489626	-	1094	protein_coding	-	Cu_bind_like
Solyc12g098310.2	94.5097	87.3126	51.3781	47.3988	45.315	44.0233	32.6503	36.7372	23.3754	-	12	66849838	66852488	+	1099	protein_coding	-	-
Solyc11g005820.1	33.7914	33.7019	33.2499	48.2017	46.5219	48.785	64.5634	62.1604	111.077	-	11	663002	663574	-	573	protein_coding	-	-
Solyc06g071640.3	3.1243	3.08724	2.89224	1.08897	1.31262	1.16287	0.753311	1.50704	1.36273	-	6	44261862	44270947	+	6061	protein_coding	-	-
Solyc05g052610.3	3.33985	3.74004	2.01469	1.47822	1.09917	1.70563	0.950475	0.786819	1.02013	-	5	63668849	63671476	+	1786	protein_coding	-	Myb_DNA-binding
Solyc08g006710.3	1.74656	1.57972	2.59768	5.81651	4.21312	7.65476	7.16073	6.19196	7.19347	-	8	1269645	1270816	-	515	protein_coding	-	-
Solyc03g112150.1	103.695	70.0207	88.1768	149.765	138.375	165.945	182.711	156.982	167.542	-	3	64129646	64131079	+	1434	protein_coding	Elongation factor Tu [Source:UniProtKB/TrEMBL;Acc:K4BK69]	GTP_EFTU
Solyc05g056295.1	61.8806	49.3414	74.7317	106.033	105.057	104.932	137.879	107.831	133.103	-	5	66483833	66489708	+	1221	protein_coding	Biotin carboxyl carrier protein of acetyl-CoA carboxylase [Source:UniProtKB/TrEMBL;Acc:Q84T86]	Biotin_lipoyl
Solyc05g009300.1	119.872	81.382	90.3521	178.067	157.336	210.231	227.358	168.412	336.099	-	5	3436839	3437321	+	483	protein_coding	-	-
Solyc04g078420.1	99.1427	86.6785	62.5365	59.8247	51.2422	48.4137	38.4903	41.8916	25.9664	-	4	63247860	63248846	-	987	protein_coding	-	Myb_DNA-binding
Solyc07g005100.3	48.7086	63.4668	31.9501	20.9478	23.8406	16.99	8.97554	23.1407	12.1464	-	7	123931	126332	+	1350	protein_coding	-	-
Solyc04g009200.3	220.514	130.517	198.361	305.358	293.841	344.83	448.853	327.85	454.598	-	4	2695458	2699402	-	1807	protein_coding	Similar to Glutamate-1-semialdehyde 2,1-aminomutase, chloroplast precursor (EC 5.4.3.8) (GSA) (Glutamate-1-semialdehyde aminotransferase) (GSA- AT) [Source: Projected from Oryza sativa (Os08g0532200)]	Aminotran_3
Solyc12g015970.2	53.8604	48.0803	52.1908	84.8698	74.2079	109.084	102.686	87.8287	153.888	-	12	6003809	6004280	+	472	protein_coding	-	-
Solyc06g060310.3	14.6986	10.2495	11.7188	25.4042	19.1456	31.9452	27.2082	23.0221	22.3514	-	6	38399566	38404046	-	2728	protein_coding	-	-
Solyc03g113210.3	5.87644	4.76867	5.13758	11.0731	7.73116	12.8885	14.7359	9.59328	13.5977	-	3	64915853	64917125	+	862	protein_coding	-	-
novel.165	3.49561	5.15048	4.90796	2.70081	1.96882	2.51346	1.67313	2.12417	1.88054	-	12	45287777	45290295	-	2519	-	-	-
Solyc05g051800.3	4.93586	5.24642	5.65229	3.05246	2.16237	2.3183	2.4056	1.97437	2.17229	-	5	63027316	63031035	+	1314	protein_coding	-	-
Solyc01g096360.3	23.5394	15.515	17.4817	37.0542	30.6941	43.2856	55.5955	33.203	41.5369	-	1	87315356	87319879	+	2528	protein_coding	Rho GTPase-activating protein 3 [Source:Projected from Arabidopsis thaliana (AT2G46710) UniProtKB/Swiss-Prot;Acc:Q8GYY5]	RhoGAP
Solyc04g051190.3	15.1543	11.9246	13.9416	23.164	19.9932	27.9717	31.2147	22.599	26.2911	-	4	49982791	50002195	-	2571	protein_coding	Cytochrome P450-type monooxygenase 97A29 [Source:UniProtKB/TrEMBL;Acc:D2CV80]	p450
Solyc01g006240.3	3.23699	2.98877	3.94283	6.36449	6.10806	8.16825	11.5071	6.7753	10.9006	-	1	859861	860918	-	702	protein_coding	-	-
Solyc12g038520.2	12.1035	12.5583	8.69926	6.2601	7.16602	6.47124	4.98858	5.90466	4.37731	-	12	51428292	51431494	-	2206	protein_coding	-	SBP
Solyc08g065850.1	250.3	221.339	340.424	637.635	555.819	589.952	517.219	519.419	646.56	-	8	54255705	54255899	-	195	protein_coding	-	-
Solyc10g081240.2	51.4433	41.9657	63.1776	81.0115	81.2991	85.3716	109.61	91.8931	146.325	-	10	62474035	62477956	+	1004	protein_coding	GrpE protein homolog [Source:Projected from Arabidopsis thaliana (AT5G17710) UniProtKB/TrEMBL;Acc:A0A178U8H4]	-
Solyc08g066840.3	64.5679	64.783	98.285	252.352	232.474	245.835	149.701	153.988	159.815	-	8	55775654	55777768	-	1080	protein_coding	Aquaporin TIP4-1 [Source:Projected from Arabidopsis thaliana (AT2G25810) UniProtKB/Swiss-Prot;Acc:O82316]	-
Solyc01g098240.2	0.401775	1.09791	0.824663	0.284202	0.233211	0.215711	0.147979	0.21471	0.0657982	-	1	88695393	88703083	+	5538	protein_coding	-	-
Solyc12g099800.2	28.4713	22.4949	29.6929	43.3701	46.0219	44.7557	53.9604	44.4567	58.3795	-	12	67774653	67779125	-	1420	protein_coding	-	Rhodanese
Solyc12g096060.2	13.2895	12.8328	15.2542	23.7879	21.934	28.7613	23.6835	26.0793	30.4569	-	12	66117959	66123967	-	1001	protein_coding	-	-
Solyc06g074510.3	12.4476	10.309	10.4976	20.6677	17.9749	26.4277	24.7249	20.0613	19.143	-	6	46242046	46246745	-	1894	protein_coding	-	-
Solyc11g005190.2	11.7749	10.9993	7.94716	4.4509	3.10703	4.44477	3.93821	4.5729	4.33356	-	11	162765	164090	+	981	protein_coding	-	-
Solyc08g061130.3	15.8714	16.9353	11.4736	9.7637	11.5906	10.2997	7.2795	7.20646	5.45029	HY5	8	46816364	46820534	-	1560	protein_coding	Transcription factor HY5 [Source:UniProtKB/Swiss-Prot;Acc:Q9SM50]	bZIP_1
Solyc04g007670.1	1.36763	0.951525	1.12765	3.94888	4.13287	2.92015	5.33329	4.56409	5.39838	-	4	1357927	1358376	+	450	protein_coding	-	-
Solyc01g098390.3	26.7589	26.843	21.7051	20.8484	18.1206	19.0027	14.8564	13.4034	12.6728	-	1	88792147	88794981	+	2238	protein_coding	-	Abhydrolase_3
Solyc02g077430.3	8.32166	9.40003	3.85628	16.4213	14.6911	27.7186	20.5791	26.9398	16.7961	-	2	42941909	42943255	-	1280	protein_coding	-	Lipase_3
Solyc04g077400.3	0.254268	0.18739	0.0734134	0.616083	0.287747	1.25948	0.582218	0.806372	0.906084	-	4	62384099	62399190	-	5027	protein_coding	-	-
Solyc02g079220.3	10.0023	9.93557	15.5407	24.3994	19.6856	20.281	25.2026	24.5361	25.4369	-	2	44386817	44390325	+	1879	protein_coding	Hexose transporter 1 [Source:UniProtKB/TrEMBL;Acc:D0EXD9]	Sugar_tr
Solyc05g050770.3	7.40748	4.2063	6.5669	9.58681	10.2106	15.0029	14.6685	14.0208	12.7894	-	5	61772991	61782671	+	1700	protein_coding	-	Peptidase_S10
Solyc05g014000.3	9.74414	11.8551	13.8646	42.9105	39.1143	55.4147	33.9773	32.5866	18.9902	-	5	7501419	7504350	-	1647	protein_coding	Pectate lyase [Source:UniProtKB/TrEMBL;Acc:K4BYC1]	-
Solyc07g049530.3	6.90584	2.1872	7.4544	2.79292	2.10602	1.73089	1.78254	0.929123	0.507092	ACO1	7	59957577	59960265	+	2036	protein_coding	1-aminocyclopropane-1-carboxylate oxidase 1 [Source:UniProtKB/Swiss-Prot;Acc:P05116]	2OG-FeII_Oxy
Solyc03g117675.1	36.5892	33.863	19.6178	19.2966	12.9901	11.9738	13.3283	12.8075	7.7762	-	3	68235406	68238896	-	1726	protein_coding	-	-
Solyc02g065280.3	7.7113	6.43538	7.32056	14.7497	13.0996	20.5119	14.6463	12.9789	14.2778	-	2	37010909	37016661	+	1191	protein_coding	-	-
Solyc02g069560.3	11.5985	11.6492	13.1338	6.54053	7.55161	6.50007	6.11186	7.42371	6.48401	-	2	39974734	39979765	-	3400	protein_coding	-	-
Solyc11g068680.2	14.4179	12.3603	14.7581	18.6896	18.6341	22.304	24.4624	23.5603	30.6232	-	11	53610413	53617232	-	1888	protein_coding	-	-
Solyc01g066860.3	10.6767	7.95886	10.461	17.5529	15.1718	24.277	21.8332	17.5473	28.5974	-	1	74878208	74879014	-	807	protein_coding	-	-
Solyc04g080860.1	110.462	86.5581	98.4627	201.993	157.483	212.91	219.039	166.504	190.358	-	4	65011845	65012030	-	186	protein_coding	-	-
Solyc04g039730.3	17.7667	18.2653	14.8932	9.60098	9.61869	9.51996	9.48313	10.0002	9.02482	-	4	12728200	12734301	-	3432	protein_coding	-	Pkinase
novel.432	8.3337	7.26312	6.64216	3.42981	3.3116	3.03364	3.608	2.77171	1.46738	-	7	63100400	63104180	-	2028	-	-	-
Solyc01g095520.3	0.536442	0.606496	0.784099	2.44507	1.75618	3.72257	4.80892	3.06223	6.70974	-	1	86634692	86635152	-	353	protein_coding	-	-
Solyc02g086270.3	1.67086	1.02324	1.98432	0.989293	0.75972	0.68075	0.516496	0.397415	0.334918	-	2	49616968	49620515	-	2720	protein_coding	-	Pkinase
Solyc10g083650.1	194.394	128.207	155.181	254.078	234.317	267.613	358.033	265.05	396.834	-	10	63562819	63563505	-	687	protein_coding	-	-
Solyc03g118160.2	0.436168	0.81935	0.664777	0.215895	0.256291	0.183438	0.0276571	0.178757	0.0430416	-	3	68592023	68598192	+	4233	protein_coding	-	-
Solyc08g082630.3	12.5838	19.4267	18.1718	9.37649	11.016	7.89072	5.21779	9.04413	6.95328	-	8	65481099	65486743	+	3747	protein_coding	-	Auxin_resp
Solyc06g007760.3	129.528	88.9173	130.491	180.033	164.013	214.63	273.563	194.966	385.198	-	6	1714823	1717934	+	1436	protein_coding	-	-
Solyc09g005650.1	2.05607	3.97502	1.82822	0.606389	0.64506	0.551257	0.190672	0.674872	0.692382	-	9	443410	445332	-	1842	protein_coding	-	DUF659
novel.72	1.28411	0.929157	0.583939	2.93794	1.58813	3.88841	4.33993	3.90947	4.61254	-	10	2535775	2536510	-	553	-	-	-
Solyc06g083070.3	21.5779	19.6416	25.6049	30.467	33.5645	33.2776	38.7393	40.3898	39.5592	-	6	48659784	48666631	-	2398	protein_coding	-	CH
Solyc12g099430.2	0.372764	0.0198326	0.256403	1.05822	1.33998	2.62825	1.87077	1.22667	1.49087	-	12	67564886	67569610	+	2159	protein_coding	-	-
Solyc05g010810.2	48.9013	44.2298	34.2438	29.479	24.842	21.6541	21.9721	23.6828	16.6169	-	5	4976917	4991108	-	4521	protein_coding	-	PI3_PI4_kinase
Solyc10g083940.1	0.081342	0.220715	0.528421	0.814201	0.946821	1.12892	1.9445	1.45491	1.60003	-	10	63766329	63768074	+	1746	protein_coding	-	-
Solyc01g106750.2	14.8334	14.8761	14.8852	8.36902	10.6024	6.15015	8.52827	9.40137	7.52943	-	1	94385026	94389498	+	4283	protein_coding	-	-
Solyc08g014430.3	0.762762	0.254962	0.145422	0.995864	0.741891	1.52726	2.0093	1.66594	2.19102	-	8	4476693	4481329	+	2855	protein_coding	Formin-like protein [Source:UniProtKB/TrEMBL;Acc:K4CJ74]	FH2
Solyc03g034020.3	6.06483	5.55204	7.54508	3.63103	3.34125	4.40177	3.03966	2.60495	3.4747	-	3	5759030	5763802	-	3216	protein_coding	-	U-box
Solyc08g005430.3	39.9632	41.3975	39.5854	20.6357	21.1464	16.1177	12.2478	21.0058	21.7922	-	8	316565	320839	+	2079	protein_coding	-	-
Solyc04g074750.3	10.9783	7.52934	11.0672	16.8899	15.0484	17.0402	19.8832	17.962	21.5814	-	4	60761268	60766811	-	2997	protein_coding	-	RRM_1
Solyc05g007150.3	7.17956	10.8376	13.825	22.0482	21.8997	17.3131	33.3583	21.7648	24.0789	-	5	1746851	1751840	+	1932	protein_coding	-	-
Solyc02g086910.3	22.8284	13.7392	15.4502	26.1622	23.3662	37.6682	47.195	29.0512	49.9148	-	2	50133924	50139541	-	4413	protein_coding	-	Pro_isomerase
Solyc11g066520.2	5.08094	7.84275	8.18265	14.4222	13.3468	15.3165	13.9193	15.7004	16.6661	-	11	52571531	52578067	+	1556	protein_coding	Serine carboxypeptidase-like 51 [Source:Projected from Arabidopsis thaliana (AT2G27920) UniProtKB/Swiss-Prot;Acc:Q67Y83]	Peptidase_S10
Solyc01g109580.3	2.88693	2.95081	3.75087	5.96569	6.37758	6.98878	6.73296	7.47621	6.0521	-	1	96399180	96403240	-	2017	protein_coding	Adenylyl cyclase-associated protein [Source:UniProtKB/TrEMBL;Acc:K4B3H1]	-
Solyc10g006740.3	12.3169	8.65086	10.2588	24.0573	21.0999	26.4793	39.3077	19.404	24.4516	-	10	1193422	1194292	+	688	protein_coding	-	-
Solyc06g007890.3	3.75061	0.980004	1.70555	7.24027	4.63857	11.5675	7.93536	7.42214	17.2145	-	6	1781959	1784535	+	568	nontranslating_CDS	-	-
Solyc12g088760.1	4.54474	2.26463	2.87038	11.0794	7.11773	12.6363	15.2714	8.43155	6.82895	-	12	64995439	64997688	+	2250	protein_coding	-	Peptidase_S8
Solyc08g023510.2	2.86722	0.576294	6.14668	0.273331	0.278121	0	0	0.290974	0.0817386	-	8	27544108	27546301	-	743	protein_coding	-	-
Solyc01g087410.3	4.01025	6.61957	4.279	1.67732	1.42226	1.64442	1.66113	1.94583	0.643072	-	1	82233867	82245870	-	2361	protein_coding	-	-
Solyc11g006230.2	161.111	153.128	110.363	52.7582	57.673	44.3518	27.9117	58.7519	68.1747	-	11	980840	985500	-	1942	protein_coding	-	SSXT
Solyc08g048290.3	28.0497	25.4937	24.5619	17.4442	15.7887	14.2653	14.6551	15.973	12.5491	-	8	14338122	14346352	-	2081	protein_coding	-	Sugar_tr
Solyc04g007400.3	5.76047	6.47138	9.8232	13.2628	12.6471	17.622	14.3302	16.5721	23.2839	-	4	1079098	1089716	-	2071	protein_coding	-	Pkinase
Solyc01g088480.3	13.4253	16.6348	21.5123	32.095	32.7448	35.2722	31.9522	34.0752	42.6047	-	1	83136644	83142965	-	2955	protein_coding	UMP-CMP kinase [Source:UniProtKB/TrEMBL;Acc:K4AYN8]	ADK
Solyc02g071610.3	30.3612	27.7491	33.2195	48.6206	54.6673	46.9141	58.1654	59.0981	46.8832	-	2	41578762	41586839	+	2526	protein_coding	-	Lipase_GDSL
Solyc11g031950.1	2.83511	2.85458	3.12754	6.08108	6.01252	6.47923	7.07725	6.41252	7.68583	-	11	24211677	24212561	-	885	protein_coding	-	-
Solyc09g014350.3	16.1607	14.4729	13.5497	25.7271	27.0177	21.1266	23.0338	29.7206	32.4084	-	9	5900597	5903848	-	1784	protein_coding	-	Acyltransferase
Solyc08g082685.1	137.823	92.1652	117.891	180.039	162.191	195.706	269.135	187.144	322.281	-	8	65512551	65520962	-	1161	protein_coding	-	-
novel.405	2.41925	2.69771	2.05063	1.2795	1.17534	1.27531	0.962968	1.07832	0.82903	-	7	60004299	60007155	+	2857	-	-	-
Solyc02g032840.1	7.48897	4.11253	9.12198	23.5212	18.0959	20.2476	26.7877	17.1001	39.8016	-	2	29879808	29879984	-	177	protein_coding	-	-
Solyc01g057170.3	1.54187	4.13208	1.05729	0.796172	0.186951	0.64846	0.0706106	0.260789	0	-	1	59422333	59426579	+	829	protein_coding	-	-
Solyc06g072465.1	113.168	77.2571	95.0138	156.005	141.622	185.37	209.595	157.31	295.678	-	6	44837072	44840147	-	2146	protein_coding	-	-
Solyc01g008820.3	31.7192	28.1669	36.1041	51.1355	49.808	43.5766	57.4024	52.9628	60.8189	-	1	2778261	2784205	+	1394	protein_coding	-	-
Solyc07g063905.1	10.4688	7.62524	7.67348	17.5861	16.0745	20.3387	16.9537	20.6251	21.3928	-	7	66379970	66380672	+	511	protein_coding	-	-
Solyc04g016080.2	6.78995	7.34359	6.39762	2.72591	4.82208	3.10494	3.24275	3.50684	1.72828	-	4	6780262	6791904	+	5271	protein_coding	-	Kinesin
Solyc01g104775.1	14.5797	13.0938	18.3187	31.7872	34.5904	27.9607	34.952	38.9305	25.1289	-	1	93031546	93034082	-	1380	protein_coding	-	Actin
Solyc10g005500.3	7.36578	8.53726	7.41521	5.10067	3.77942	3.78508	3.95066	4.20469	3.69209	-	10	410191	412910	-	1941	protein_coding	-	-
Solyc04g050860.2	0.631957	0.739702	0.74259	0.31894	0.223114	0.234513	0.160877	0.0636613	0.0953777	-	4	48694082	48697540	+	2547	protein_coding	-	-
Solyc00g007300.3	3.06726	2.7584	3.50125	5.28202	5.37457	5.99294	6.30656	6.06319	5.82359	-	2	32454509	32457425	+	2701	protein_coding	-	-
Solyc10g005960.1	97.1098	99.4641	150.924	209.92	208.465	190.869	221.762	231.222	250.811	-	10	736038	737285	-	1248	protein_coding	-	-
Solyc01g108650.2	14.4532	11.05	16.7411	18.0156	22.6761	22.6397	29.6053	27.5224	53.1053	-	1	95779629	95782688	-	868	protein_coding	At1g49510 [Source:Projected from Arabidopsis thaliana (AT1G49510) UniProtKB/TrEMBL;Acc:Q9XIB8]	-
Solyc12g015910.1	31.4715	22.5383	30.146	45.7037	40.0834	47.0194	58.3157	47.0252	61.5324	-	12	5904922	5905983	+	1062	protein_coding	-	-
Solyc01g090760.3	26.4092	17.6494	15.7742	12.4306	9.44627	8.14505	8.94974	9.10113	7.96791	-	1	84294327	84295390	+	968	protein_coding	GATA transcription factor [Source:UniProtKB/TrEMBL;Acc:K4AZ17]	GATA
Solyc01g008960.3	340.113	353.506	310.701	262.836	274.975	217.456	152.931	212.454	129.306	-	1	2910556	2919315	+	3353	protein_coding	AGO4A [Source:UniProtKB/TrEMBL;Acc:K4AT92]	Piwi
Solyc01g088050.3	17.3617	11.6209	12.9373	23.7427	16.9687	25.6047	38.9834	23.9588	31.4436	-	1	82774933	82776369	+	1437	protein_coding	-	Pkinase
Solyc07g063950.3	101.862	64.5838	95.473	153.333	140.136	167.382	213.815	143.187	260.781	-	7	66416704	66426067	+	2888	protein_coding	Calcium/calmodulin-regulated receptor-like kinase 1 [Source:Projected from Arabidopsis thaliana (AT5G54590) UniProtKB/Swiss-Prot;Acc:Q9FIU5]	Pkinase_Tyr
Solyc11g005340.2	5.22363	4.42765	3.51946	8.7073	7.65468	13.445	10.6295	7.9062	14.7426	-	11	269286	273046	-	1586	protein_coding	-	-
Solyc02g092590.3	50.2898	62.6762	40.7762	27.6281	28.5803	29.0196	24.5282	28.4933	24.5197	-	2	54280754	54283391	+	1766	protein_coding	-	-
Solyc03g063040.3	2.07155	2.47984	2.8498	5.09673	4.05575	4.91988	5.72554	6.39956	9.14494	-	3	35261206	35262531	+	777	protein_coding	-	-
Solyc04g007990.1	26.0042	30.9581	24.4733	57.9221	68.3962	82.4447	56.6124	59.6309	52.178	-	4	1647873	1648085	+	213	protein_coding	-	-
novel.256	6.12923	5.06855	3.81108	10.8304	6.43373	13.1834	16.0956	9.53012	13.704	-	4	367854	369607	+	811	-	-	-
Solyc09g082570.3	5.74798	4.83786	5.63998	9.80322	8.2762	8.4106	9.77248	11.0284	13.2627	-	9	68720575	68723507	+	1186	protein_coding	-	-
Solyc02g083620.3	4.63593	3.1818	5.23493	8.45213	6.16003	11.3543	9.98082	8.68635	10.3902	-	2	47517780	47522066	+	1736	protein_coding	-	-
Solyc11g011210.2	1.18919	1.22924	2.70386	7.04482	5.49979	9.00242	5.60155	5.1721	7.70044	RSI-1	11	4263527	4265100	-	836	protein_coding	Protein RSI-1 [Source:UniProtKB/Swiss-Prot;Acc:P47926]	-
Solyc03g119140.3	18.309	14.3503	14.8044	28.4709	23.7363	34.1341	35.8717	25.071	30.6285	-	3	69317082	69332915	+	6821	protein_coding	-	Pkinase_Tyr
Solyc01g067380.3	18.5536	17.0698	16.0591	13.7119	10.6745	12.2077	9.23563	10.4394	8.86595	-	1	75655569	75662161	-	1781	protein_coding	-	Lipase_3
novel.543	22.7684	19.8579	20.6018	27.6067	24.0696	31.7728	41.5692	32.1738	41.3028	-	SL3.00SC0000019	55633	62424	-	1863	-	PF00575:S1 RNA binding domain	S1
Solyc07g064690.1	38.8439	28.6556	33.3564	56.3691	44.1105	55.9015	64.69	62.7793	102.154	-	7	66858724	66859113	+	390	protein_coding	-	-
Solyc08g081790.2	2.68602	2.00428	3.53345	7.34563	6.81485	10.5905	8.46906	6.59314	8.356	-	8	64867390	64870235	-	705	protein_coding	-	-
Solyc01g006940.3	79.8276	54.4336	64.058	100.377	91.9002	119.156	149.178	106.396	182.608	-	1	1511618	1514428	+	1176	protein_coding	RNA-binding protein CP33, chloroplastic [Source:Projected from Arabidopsis thaliana (AT3G52380) UniProtKB/Swiss-Prot;Acc:Q39061]	RRM_1
Solyc06g007580.1	19.7254	22.0754	16.0434	14.7237	8.89716	7.56585	1.69104	6.66597	7.01789	-	6	1577413	1578312	+	900	protein_coding	-	-
Solyc01g067680.3	23.8413	19.8422	22.4949	32.4256	28.7863	43.8125	36.2079	37.8339	38.4113	-	1	76371460	76375015	-	1940	protein_coding	-	Tub
Solyc12g009580.2	26.2329	30.3815	26.3042	37.2214	37.8182	40.6525	54.8345	48.661	97.1838	-	12	2837439	2843961	-	933	protein_coding	-	YABBY
Solyc03g034170.3	30.8079	20.0411	25.8683	41.3573	36.4556	55.6982	59.5372	43.3944	57.2333	-	3	5901098	5906859	+	1111	protein_coding	-	-
Solyc02g092000.3	9.22819	11.1912	14.0329	23.1222	23.121	21.5635	22.8721	23.8115	22.5621	-	2	53857265	53861159	-	1144	protein_coding	-	-
Solyc01g066640.2	74.2012	72.8276	62.5789	38.2667	37.1053	31.1553	19.0969	33.1748	38.3734	-	1	74649199	74650749	+	1551	protein_coding	-	-
Solyc03g078360.2	0.632948	0.38427	0.701261	0.176677	0.227081	0.240672	0.150093	0.158384	0.11123	-	3	52147214	52153386	+	5460	protein_coding	-	Pkinase
Solyc10g086710.2	0.509043	0.506457	0.892861	2.12912	1.83313	2.76173	2.70651	1.97596	4.76712	-	10	65591905	65592967	-	930	protein_coding	-	-
Solyc10g045550.2	18.9698	20.1766	22.1169	36.0351	30.2317	33.8308	36.5249	35.376	51.3116	-	10	34534106	34540131	+	851	protein_coding	-	Ras
Solyc08g014340.3	214.051	155.866	197.135	284.21	271.383	335.191	415.888	317.193	340.581	-	8	4159363	4166819	-	1584	protein_coding	Cysteine synthase [Source:UniProtKB/TrEMBL;Acc:K4CJ67]	PALP
Solyc05g051970.3	6.49904	6.33923	4.90493	2.66498	2.74644	2.17055	1.29993	2.69151	2.41129	-	5	63176347	63180107	+	1486	protein_coding	-	-
Solyc05g051700.3	55.9066	53.4817	51.7405	74.3789	71.1594	99.1826	96.3455	81.3881	94.406	-	5	62956101	62960394	-	1028	protein_coding	-	-
Solyc01g088250.3	4.88297	6.96588	6.36358	10.6439	13.603	12.5972	11.2409	12.5546	11.7644	-	1	82938587	82941678	+	2385	protein_coding	-	IQ
Solyc02g005210.3	67.6415	47.4634	55.631	88.8067	79.9431	105.743	115.286	93.4854	143.698	-	2	7542775	7544749	-	1180	protein_coding	-	-
Solyc05g054480.3	2.29069	3.08963	5.59996	7.28382	8.37626	8.18884	9.61523	10.1857	9.97589	-	5	65244837	65254589	-	2356	protein_coding	-	Actin
Solyc08g063090.2	6.27964	6.69122	6.23092	10.7631	10.6075	10.347	10.0692	14.5024	15.7071	-	8	52734453	52736460	+	1651	protein_coding	-	-
Solyc06g068370.3	1.69978	2.37599	1.36888	0.858742	0.766483	0.868483	0.451614	0.737753	0.612724	-	6	42474644	42481724	+	3370	protein_coding	-	-
Solyc04g026030.3	25.4291	21.3457	26.7328	37.1166	33.6218	40.2492	51.4909	41.1186	42.6386	-	4	19594690	19598252	+	1346	protein_coding	-	-
Solyc05g006860.3	1.11791	0.857252	2.39181	4.43076	3.978	9.71998	4.26701	7.5468	4.14647	-	5	1477172	1484503	-	1948	protein_coding	-	-
Solyc12g098520.2	24.7847	16.8374	12.4994	9.41396	9.13408	10.1494	7.82946	7.75666	7.32128	-	12	66980364	66984399	-	1742	protein_coding	Heat stress transcription factor A-5 [Source:Projected from Arabidopsis thaliana (AT4G13980) UniProtKB/Swiss-Prot;Acc:Q94BZ5]	HSF_DNA-bind
Solyc01g088610.3	97.8228	77.3813	113.814	168.489	177.225	174.816	204.371	168.346	362.67	-	1	83243219	83247297	-	1447	protein_coding	-	-
Solyc11g010400.2	0.043552	0	0	0.280246	0.261394	1.84082	0.161553	1.51654	0.698387	-	11	3473027	3482580	+	2174	protein_coding	-	2OG-FeII_Oxy
Solyc02g072150.3	11.9014	11.9102	9.9392	6.50862	5.35384	6.03506	6.77935	5.6876	6.45154	-	2	41998514	42004874	-	5008	protein_coding	-	-
Solyc01g087320.3	3.84383	4.38542	3.60898	2.30551	2.28216	2.10796	1.86356	2.22756	1.87351	-	1	82117373	82142656	-	4052	protein_coding	-	-
Solyc05g012210.3	9.35555	12.7362	9.22355	7.88236	8.47023	6.53463	4.00886	6.08554	3.82437	-	5	5491072	5497313	+	3446	protein_coding	-	-
Solyc05g009610.1	7.06923	5.11514	8.22183	3.81518	2.7871	4.54595	3.21441	1.66623	1.57973	-	5	3812164	3813201	-	1038	protein_coding	-	Abhydrolase_3
Solyc05g052050.1	38.9472	29.3353	46.7855	29.7426	13.7762	18.5545	16.8551	15.7929	20.5885	-	5	63247063	63247767	+	705	protein_coding	-	AP2
Solyc08g080570.3	70.3718	63.2567	38.6504	24.626	22.9133	21.5341	27.2623	26.2938	16.1795	-	8	63950139	63953756	-	2072	protein_coding	-	-
Solyc02g078810.3	4.11288	4.55311	4.27913	2.1595	2.45448	1.70272	2.25139	1.98096	1.89615	-	2	44031328	44035701	+	2210	protein_coding	-	Bromodomain
Solyc06g005260.3	78.1696	63.7865	69.6723	113.407	116.104	137.729	117.273	122.77	162.682	-	6	273067	274481	+	582	protein_coding	-	-
Solyc04g008710.3	124.325	98.3428	124.382	167.616	174.778	186.308	217.186	192.074	299.686	-	4	2379097	2381150	-	428	protein_coding	-	-
Solyc02g087860.3	6.44788	4.75763	8.92861	18.9255	13.1467	21.1946	17.2042	17.6287	32.4338	-	2	50763482	50764918	-	279	protein_coding	Transcription factor style2.1 [Source:UniProtKB/TrEMBL;Acc:B6CG44]	-
Solyc04g081090.3	95.2273	92.8111	123.081	192.293	183.491	193.076	170.521	196.102	250.24	-	4	65220958	65223166	-	955	protein_coding	V-type proton ATPase proteolipid subunit [Source:UniProtKB/TrEMBL;Acc:K4BAV2]	-
Solyc05g005170.3	7.14861	6.22426	6.99482	16.542	15.3105	21.3323	18.7785	10.3627	18.2652	-	5	159158	162275	+	1596	protein_coding	-	-
Solyc08g076450.3	33.8199	26.0917	25.7538	42.9912	40.0279	55.2613	53.3985	47.7493	55.8383	-	8	60576256	60581255	-	1390	protein_coding	-	-
Solyc07g053450.3	1.30706	1.88863	1.55324	2.35907	3.20054	2.83568	3.37026	3.20287	4.33506	-	7	62020835	62025926	-	2970	protein_coding	-	bZIP_1
Solyc08g077480.3	16.8926	18.3913	15.8512	31.9837	28.9597	40.193	28.7523	30.8338	40.3318	-	8	61554348	61555982	+	908	protein_coding	-	-
Solyc01g090550.3	11.931	13.5804	12.3721	9.10051	10.1883	9.20373	4.91746	7.79404	5.29288	-	1	84080393	84086852	+	2226	protein_coding	-	DnaJ_C
Solyc02g086730.2	415.603	249.26	357.9	698.294	605.137	681.733	813.136	583.76	777.895	-	2	49997000	50001669	+	873	protein_coding	-	-
Solyc04g054140.3	12.8065	12.715	12.7485	7.63298	7.99295	6.84875	7.26243	7.44196	4.89518	-	4	51725634	51738104	-	6166	protein_coding	-	SPRY
Solyc02g070820.1	3.79897	3.56822	3.70188	10.0289	8.61016	17.6979	10.1174	9.67533	19.869	-	2	40991132	40991455	-	324	protein_coding	-	-
Solyc03g115020.3	37.3863	26.4528	26.9767	62.3704	47.7506	71.3223	65.859	48.9961	66.5169	-	3	66357632	66363575	-	5060	protein_coding	-	-
Solyc01g088440.2	6.48208	5.40174	6.6003	13.513	14.624	13.3245	13.2382	12.3064	20.8357	-	1	83116604	83117253	-	650	protein_coding	-	-
Solyc05g009310.3	19.0656	16.691	10.7297	21.5404	18.5801	37.2189	34.5838	29.2164	40.8512	-	5	3443226	3445227	+	1393	protein_coding	-	CCT
Solyc11g017200.2	44.8843	33.9306	37.6878	53.762	53.5448	65.3432	86.4907	60.795	119.291	-	11	8019536	8023734	-	1426	protein_coding	-	-
Solyc02g031740.3	19.4774	17.3721	15.9746	23.906	22.4356	30.3089	37.3962	27.7963	39.6318	-	2	27318136	27319339	+	875	protein_coding	-	-
Solyc01g094010.3	28.7578	25.5543	26.2202	61.2321	63.2686	51.349	49.5426	54.1444	41.3688	-	1	85458496	85460479	-	1126	protein_coding	-	Abhydrolase_3
Solyc05g005770.3	31.5412	39.3319	25.8687	17.1952	19.2494	16.6921	15.3111	16.2379	17.6463	-	5	586980	591028	-	1621	protein_coding	-	-
Solyc07g049710.3	26.0593	26.6564	28.2954	44.7825	43.6714	52.45	48.0257	46.4689	72.7508	-	7	60183883	60188907	-	763	protein_coding	Similar to ATP synthase subunit H protein [Source:UniProtKB/TrEMBL;Acc:Q53U40]	-
Solyc10g008740.3	212.67	129.185	173.144	283.315	259.61	339.019	409.367	287.199	400.229	-	10	2812429	2815998	+	1820	protein_coding	Mg-protoporphyrin IX chelatase [Source:UniProtKB/TrEMBL;Acc:K4CY51]	-
Solyc01g010060.2	8.69942	1.40289	6.50568	0.650914	0.809502	0.42543	0.917233	0.538944	0.865125	-	1	4623523	4624224	-	702	protein_coding	-	-
Solyc03g051810.3	41.2068	32.9552	40.8733	64.1417	57.7041	73.9553	78.0248	58.9767	88.93	-	3	22917367	22923834	+	1667	protein_coding	-	UbiA
Solyc03g117330.3	4.2766	4.42708	4.39575	2.78084	3.39548	3.648	2.24869	2.73324	2.00495	-	3	67968672	67979373	+	6664	protein_coding	-	HGTP_anticodon
Solyc03g007970.2	5.05198	5.0999	6.47164	2.80033	3.79921	2.29181	2.87768	2.76507	2.33024	-	3	2457358	2464610	+	2502	protein_coding	-	-
Solyc01g110610.3	0.59774	0.756895	0.465971	3.58989	1.8264	1.35751	3.25201	3.27566	6.13452	-	1	97173845	97180533	+	396	protein_coding	-	Auxin_inducible
Solyc04g071800.3	13.6589	13.1788	9.22268	19.6357	17.3331	29.9572	20.3163	25.5876	28.12	-	4	58889886	58892673	+	2596	protein_coding	-	p450
Solyc06g061070.3	211.567	128.102	164.688	332.847	264.926	405.235	390.149	278.032	479.971	-	6	39214439	39216890	-	1693	protein_coding	Glycine cleavage system H protein [Source:UniProtKB/TrEMBL;Acc:K4C6T7]	-
Solyc02g083410.3	8.63762	5.68087	6.93417	14.3799	11.1237	16.1234	17.4986	12.6043	13.7373	-	2	47382573	47387213	+	4138	protein_coding	-	Pkinase
Solyc07g047990.1	0.488052	0.392382	0.317053	1.80287	0.946821	2.32627	3.01733	1.36205	2.5044	-	7	59325229	59326702	+	873	protein_coding	-	Pkinase
Solyc06g053290.1	4.89735	4.30647	4.90475	12.6928	9.79776	19.2236	12.6156	11.0271	15.1829	-	6	36104098	36104445	+	348	protein_coding	SAUR59 (Fragment) [Source:UniProtKB/TrEMBL;Acc:I7BDN7]	Auxin_inducible
Solyc07g006310.1	2.58694	1.40389	2.01666	6.93596	6.4929	14.3614	10.2358	7.38366	16.9252	-	7	1126647	1126829	+	183	protein_coding	-	-
Solyc11g017250.2	44.322	39.9468	57.4928	86.9727	80.2605	74.1458	96.7343	84.5045	84.1697	-	11	8086887	8093759	+	1819	protein_coding	Dihydrolipoamide acetyltransferase component of pyruvate dehydrogenase complex [Source:UniProtKB/TrEMBL;Acc:K4D6M8]	Biotin_lipoyl
Solyc08g007230.2	4.75789	2.36686	3.86358	0.595308	1.47108	0.800407	0.588303	0.724267	0	-	8	1811066	1811703	-	597	protein_coding	-	AP2
Solyc08g082430.3	88.7198	82.1344	104.428	132.311	137.466	144.472	152.61	166.974	241.031	-	8	65359104	65362022	+	929	protein_coding	-	NDK
Solyc08g008380.3	6.65178	9.69046	8.69185	3.73932	4.70988	3.67309	2.36489	4.42513	1.60678	-	8	2803340	2808738	+	2797	protein_coding	-	Auxin_resp
Solyc08g008210.3	48.3163	44.1532	59.1931	79.0669	78.5967	82.6065	85.315	87.7109	97.1772	-	8	2657251	2662967	-	1893	protein_coding	-	-
Solyc08g080050.3	93.1693	65.6117	68.1414	143.428	125.87	204.48	173.015	129.253	142.457	-	8	63510115	63514729	+	1377	protein_coding	-	-
Solyc01g009860.3	8.82003	7.42091	4.4772	12.8028	13.1615	17.2359	20.0362	14.5659	16.2618	-	1	4316069	4318203	-	1154	protein_coding	Unknown protein [Source:UniProtKB/TrEMBL;Acc:Q43521]	NAM
Solyc08g078480.3	12.9767	12.9688	10.2253	19.5869	21.7658	19.3037	22.1863	24.8751	38.1243	-	8	62390563	62391811	+	591	protein_coding	-	-
Solyc07g061780.3	19.7035	24.6528	20.0832	13.0168	13.89	14.0873	11.743	13.1822	10.9701	-	7	64860761	64871136	+	3604	protein_coding	Ubiquitin-specific protease 15 [Source:Projected from Arabidopsis thaliana (AT1G17110) UniProtKB/TrEMBL;Acc:F4I642]	UCH
Solyc01g109550.2	8.22901	4.55331	4.3867	9.39632	7.81781	13.6806	14.8435	11.9923	19.4366	-	1	96382779	96383756	-	978	protein_coding	-	-
Solyc09g082065.1	28.422	26.5744	32.793	47.6857	44.1449	59.1804	56.2723	48.3748	72.3636	-	9	68331687	68332229	-	543	protein_coding	-	-
Solyc06g070900.3	5.74617	6.94085	9.89815	13.9551	15.3324	16.2306	13.7975	18.4112	21.4012	-	6	43673635	43675105	+	1277	protein_coding	TCP transcription factor 17 [Source:UniProtKB/TrEMBL;Acc:G3BGV7]	TCP
Solyc04g063240.3	74.5447	52.3503	59.7436	103.032	86.5176	138.478	140.052	97.7908	139.908	-	4	55393360	55397793	+	1159	protein_coding	Protein STAY-GREEN LIKE, chloroplastic [Source:Projected from Arabidopsis thaliana (AT1G44000) UniProtKB/Swiss-Prot;Acc:Q94AQ9]	-
Solyc11g007600.2	0.924717	0.367192	0.791196	2.53977	2.48583	2.24807	2.39834	1.90547	2.77763	-	11	1854198	1858018	-	2099	protein_coding	-	-
Solyc12g098630.2	11.0744	11.9483	12.4355	7.10088	9.67259	6.76396	6.76077	7.32757	5.53477	-	12	67052260	67061346	-	4433	protein_coding	-	Kinesin
Solyc06g059840.3	1.32845	0.655387	0.294204	2.97893	2.8005	5.29497	2.94921	3.17121	3.44715	-	6	37846164	37850453	-	1568	protein_coding	-	-
Solyc02g014470.3	1.22964	1.00096	0.898659	3.42871	2.34822	2.40473	3.23089	2.70242	2.68166	-	2	17110985	17112667	-	1540	protein_coding	-	Lipase_3
Solyc03g118130.3	39.5533	28.8238	38.1431	76.2118	66.3653	83.2605	76.9079	60.2488	66.1871	-	3	68565673	68567507	-	924	protein_coding	-	-
Solyc01g102880.2	1.03181	1.20383	1.26126	0.615489	0.759524	0.670176	0.505793	0.606424	0.462107	-	1	91430185	91441495	-	7754	protein_coding	-	TIR
Solyc01g111110.3	30.1902	30.0687	33.9974	77.2278	61.5316	87.5946	56.0669	56.1943	84.3915	-	1	97404048	97404450	+	403	protein_coding	-	-
Solyc07g066610.3	383.688	270.115	363.23	620.409	573.773	701.591	637.991	614.114	589.294	-	7	68113060	68119347	-	2854	protein_coding	-	-
Solyc02g084580.2	7.42604	4.67767	8.9161	22.4702	26.0475	23.2564	22.7914	18.3189	16.6715	-	2	48307924	48308280	+	357	protein_coding	-	-
Solyc06g062330.2	6.958	3.94462	5.93671	1.92802	2.17979	1.55417	0.61747	1.97645	1.9646	-	6	39430434	39431855	-	1422	protein_coding	-	UDPGT
Solyc04g080870.1	119.169	81.6999	91.0251	206.781	151.024	199.33	217.548	171.878	184.755	-	4	65012208	65012468	+	261	protein_coding	-	-
Solyc07g066430.3	35.9255	31.1776	37.7338	47.1705	49.9918	52.9524	80.862	62.8648	56.0417	-	7	67993680	68001475	+	1269	protein_coding	Obg-like ATPase 1 [Source:UniProtKB/TrEMBL;Acc:K4CHW8]	-
Solyc01g102850.2	3.87936	2.67014	3.11557	6.20639	4.89627	8.18906	7.41915	5.30507	9.46114	-	1	91415132	91420737	+	4442	protein_coding	-	NB-ARC
Solyc04g007780.3	0.30192	0.218462	2.23595	5.69882	5.46921	10.9709	7.16769	4.68787	9.76046	-	4	1466585	1468370	+	784	protein_coding	-	-
novel.19	8.93695	13.1128	7.71675	4.10004	4.14479	2.66234	2.6705	4.76148	4.20377	-	1	75068270	75071243	+	1907	-	-	-
Solyc06g083110.2	43.3959	32.9853	44.3878	56.5765	58.6191	59.2673	72.7164	68.1366	88.626	-	6	48705130	48707840	-	1032	protein_coding	-	-
Solyc09g066010.3	14.6678	13.4103	14.8018	8.96107	10.1092	8.76618	9.01204	7.025	7.13635	-	9	64517693	64520252	+	2085	protein_coding	-	WRKY
Solyc09g009420.1	24.5359	18.6929	34.3255	64.6378	46.7726	84.2648	62.8162	51.7238	59.2951	-	9	2856894	2857358	-	465	protein_coding	Protein BIC1 [Source:Projected from Arabidopsis thaliana (AT3G52740) UniProtKB/Swiss-Prot;Acc:Q9LXJ1]	-
Solyc03g082800.2	24.3017	63.3716	26.4485	18.2777	15.8427	9.95506	6.6341	6.84613	12.9561	-	6	412063	412212	+	150	protein_coding	-	-
Solyc02g089640.3	2.63666	2.50134	4.06642	5.91056	5.53819	6.96604	6.312	6.47314	6.5869	-	2	52026447	52031934	-	4776	protein_coding	-	-
Solyc07g054630.3	3.94508	5.86105	3.22671	1.80112	2.02287	1.17941	1.68478	2.02591	1.28049	-	7	63023770	63028543	-	2988	protein_coding	-	B3
Solyc11g072130.2	12.693	12.9155	11.7607	21.7861	21.1024	24.775	21.4124	20.2043	19.7452	-	11	55666496	55675937	-	3491	protein_coding	-	2OG-FeII_Oxy
Solyc05g024260.3	4.30042	1.91184	2.13077	11.96	7.75511	11.2655	9.05756	7.65582	7.19992	-	5	30969405	30972056	+	1299	protein_coding	Bidirectional sugar transporter SWEET [Source:UniProtKB/TrEMBL;Acc:K4BZR4]	-
Solyc01g111620.3	11.7256	10.3939	13.5915	17.2164	19.3689	19.5535	21.4042	20.2974	26.0333	-	1	97753190	97756969	-	1619	protein_coding	-	-
Solyc07g048050.2	2.35847	1.43505	3.42641	5.79455	5.14738	5.62677	6.68076	7.39249	6.60128	-	7	59362869	59363972	-	1104	protein_coding	-	Cytochrom_B561
Solyc04g011510.3	231.82	210.937	262.657	334.691	361.838	390.473	380.893	382.057	421.442	-	4	3944614	3949348	+	1221	protein_coding	Triosephosphate isomerase, cytosolic [Source:Projected from Arabidopsis thaliana (AT3G55440) UniProtKB/Swiss-Prot;Acc:P48491]	-
Solyc05g005560.3	26.3312	27.9634	36.0164	42.3869	43.6888	50.2975	53.5485	50.9732	67.7944	-	5	403117	410780	+	3603	protein_coding	-	-
Solyc06g072060.1	5.63584	3.67017	5.71148	14.7478	10.0862	21.9011	15.8884	12.8687	27.7631	-	6	44554623	44554832	+	210	protein_coding	-	-
Solyc01g104015.1	18.7861	18.1567	18.7244	31.2571	29.1105	31.1519	29.2681	35.1131	43.8618	-	1	92384831	92387516	+	882	protein_coding	Embryo-specific protein ATS3A [Source:Projected from Arabidopsis thaliana (AT2G41475) UniProtKB/Swiss-Prot;Acc:Q681K2]	-
Solyc01g067570.3	7.93148	11.6855	8.03068	5.71509	4.73333	4.5345	4.82693	3.67869	2.9412	-	1	76192801	76195117	+	1528	protein_coding	-	-
Solyc06g069530.3	23.9231	21.8336	33.7545	48.2172	50.4403	44.5701	50.5053	51.8651	52.7237	-	6	43412772	43415523	-	1312	protein_coding	Biotin carboxyl carrier protein of acetyl-CoA carboxylase [Source:UniProtKB/TrEMBL;Acc:K4C8C6]	Biotin_lipoyl
Solyc06g073540.3	158.138	144.638	128.567	103.537	109.044	94.478	60.6696	86.2556	41.3904	-	6	45477054	45482654	+	2826	protein_coding	-	Piwi
Solyc07g064760.2	1.88701	1.12533	1.05073	2.24612	2.2176	2.43317	3.5896	2.91194	6.46422	-	7	66901739	66904273	-	2283	protein_coding	-	-
Solyc02g077330.3	34.6364	41.791	48.8151	77.6893	76.5709	67.593	70.584	83.0184	130.121	-	2	42870288	42873734	+	1375	protein_coding	-	Lipase_GDSL
Solyc09g092480.2	1.39203	0.748919	0.689921	2.65117	1.83334	3.9366	2.87858	2.12358	2.74024	-	9	72036747	72046299	+	3945	protein_coding	-	UDPGT
Solyc06g068960.1	20.3617	21.9158	30.5557	43.0191	41.9953	39.9487	43.9336	50.6777	60.2093	-	6	42898782	42899246	+	465	protein_coding	-	-
Solyc01g099520.3	43.9105	29.7869	43.7243	80.7925	72.1756	63.8855	67.359	87.7308	92.2419	-	1	89618271	89618615	-	345	protein_coding	-	-
Solyc03g058430.2	25.0436	16.6826	19.5309	33.5838	31.4438	29.7876	44.0415	35.3304	41.2766	-	3	26702312	26703466	-	1155	protein_coding	FAD2 [Source:Projected from Arabidopsis thaliana (AT3G12120) UniProtKB/TrEMBL;Acc:A0A178VIK7]	-
Solyc01g080480.3	10.2849	9.28514	6.91688	5.75039	5.39306	4.9354	4.03454	4.85804	3.79421	-	1	79562183	79569105	+	2481	protein_coding	-	SpoU_methylase
Solyc11g065930.2	26.3283	55.6499	48.1898	20.4279	25.5206	19.0742	11.6005	21.2148	6.93578	-	11	51808589	51820848	-	4168	protein_coding	-	-
Solyc03g116150.3	3.18416	2.41411	2.88377	4.40922	3.24989	5.15182	6.2068	4.68313	5.5866	-	3	67126066	67135313	+	5055	protein_coding	-	-
Solyc12g006460.2	50.8613	72.0607	65.8076	125.614	144.534	134.811	136.329	132.05	99.7143	-	12	933787	938699	-	1681	protein_coding	-	p450
Solyc11g007900.2	2.88837	5.50708	2.91262	7.77111	8.07202	9.7265	11.5977	11.4554	6.89429	-	11	2105989	2132629	+	4704	protein_coding	-	2OG-FeII_Oxy
Solyc06g008960.3	12.028	9.88123	8.92356	6.78865	6.56865	6.71629	5.5755	5.5149	3.59994	-	6	2880358	2892822	+	4420	protein_coding	-	-
Solyc03g082510.1	3.56773	1.86168	1.73828	6.62234	6.13941	5.71334	12.2162	8.30309	7.56947	-	3	53866423	53866767	-	345	protein_coding	-	Auxin_inducible
Solyc12g042580.2	14.7601	12.0581	20.0167	41.6529	46.3167	37.3315	30.6978	31.6059	47.1195	-	12	58873893	58882698	+	696	protein_coding	-	Cu_bind_like
Solyc04g072707.1	0.239701	0	0.116788	1.54242	0.653936	1.51216	3.40843	1.64198	3.69003	-	4	59783515	59784220	+	395	protein_coding	-	-
Solyc07g048085.1	36.0088	37.5022	49.3304	86.1521	76.8557	79.1728	75.822	69.5858	82.5381	-	7	59403896	59405792	-	894	protein_coding	Fasciclin-like arabinogalactan protein 7 [Source:Projected from Arabidopsis thaliana (AT2G04780) UniProtKB/Swiss-Prot;Acc:Q9SJ81]	-
Solyc01g105510.3	3.32484	3.87734	3.45367	2.42544	2.35743	2.15072	1.9199	1.61856	1.51559	-	1	93550382	93561062	+	2805	protein_coding	-	-
Solyc10g005870.3	9.67083	9.5384	9.19931	13.3843	11.5584	19.639	19.588	15.142	23.7492	-	10	659223	664463	+	1028	protein_coding	-	-
Solyc12g036170.2	75.5911	41.1718	45.8086	109.176	83.5727	167.774	159.508	91.9075	153.174	-	12	45247711	45249455	-	858	protein_coding	Photosynthetic NDH subunit of subcomplex B 4, chloroplastic [Source:Projected from Arabidopsis thaliana (AT1G18730) UniProtKB/Swiss-Prot;Acc:Q8RXS1]	-
Solyc02g090480.3	18.7963	21.6821	16.1355	10.4547	12.5914	9.79548	9.5034	9.75226	11.3576	-	2	52648116	52656092	+	2433	protein_coding	-	Pro_isomerase
Solyc06g053480.3	94.4311	68.9436	89.0293	128.423	114.092	139.758	147.409	141.487	189.062	-	6	36371157	36375601	+	1698	protein_coding	Acyl-[acyl-carrier-protein] desaturase [Source:UniProtKB/TrEMBL;Acc:K4C635]	-
novel.410	4.48199	2.34362	5.18634	9.08776	7.79499	13.7839	10.6508	10.1541	13.0268	-	7	630275	631528	-	676	-	-	-
Solyc01g097240.3	9.36854	15.0541	6.60404	2.56528	3.91535	1.50898	1.97174	2.5033	3.83569	-	1	88037596	88038180	-	475	protein_coding	Pathogenesis-related protein P2 [Source:UniProtKB/Swiss-Prot;Acc:P32045]	-
Solyc07g063610.3	43.6056	26.1325	39.0741	74.8079	59.7304	104.745	95.1095	63.013	82.0514	-	7	66172733	66174036	-	621	protein_coding	Dynein light chain [Source:UniProtKB/TrEMBL;Acc:K4CH44]	-
Solyc03g114000.3	2.35444	2.12952	2.2533	5.8166	6.14793	8.22221	7.79789	5.71204	4.31487	-	3	65533500	65535843	+	1126	protein_coding	-	LIM
novel.118	1.59129	1.61919	0.290743	3.94651	3.7986	19.45	14.88	3.17932	7.2725	-	11	7007646	7014807	-	476	-	-	-
Solyc05g005873.1	271.891	146.856	196.805	378.452	338.379	457.341	531.413	345.545	562.261	-	5	683678	685418	+	740	protein_coding	30S ribosomal protein S13, chloroplastic [Source:Projected from Arabidopsis thaliana (AT5G14320) UniProtKB/Swiss-Prot;Acc:P42732]	-
Solyc11g066490.1	17.8189	8.94616	13.3905	33.0378	25.7893	39.6297	41.8249	31.3774	27.121	-	11	52538200	52538826	+	627	protein_coding	-	-
Solyc12g099990.2	86.6471	75.4237	105.805	152.547	142.107	150.422	151.89	165.286	237.355	-	12	67889371	67892678	-	654	protein_coding	-	-
Solyc02g082270.3	35.4339	24.4399	18.5674	16.9186	14.9239	12.9549	11.9668	12.9867	8.76294	-	2	46528264	46534174	+	3292	protein_coding	-	RRM_1
Solyc01g108190.3	7.63565	6.21561	7.35784	10.6456	9.99889	21.4087	15.211	13.4637	19.4821	-	1	95449057	95449614	-	558	protein_coding	CML30 [Source:Projected from Arabidopsis thaliana (AT2G15680) UniProtKB/TrEMBL;Acc:A0A178VPG8]	-
Solyc09g075810.3	3.69767	4.02798	4.9708	6.65758	8.04073	7.49184	7.97614	8.19663	12.3957	-	9	67853400	67857071	-	1754	protein_coding	-	Cu_bind_like
Solyc09g092740.3	90.6034	57.377	62.3125	167.389	136.385	141.331	146.16	121.734	165.471	-	9	72149739	72150820	+	650	protein_coding	-	-
Solyc10g007050.3	10.977	6.74149	8.45151	17.2952	13.7532	16.6709	22.5655	16.8386	16.5158	-	10	1424818	1434278	-	2096	protein_coding	-	-
Solyc12g014600.2	5.35233	6.12789	6.55244	9.6638	9.57437	9.16792	11.8748	9.55274	11.9943	-	12	5599533	5604754	-	2795	protein_coding	-	RRM_1
Solyc04g014960.3	13.9507	16.2725	10.6971	5.31422	3.41079	5.77105	6.97532	4.43876	3.81407	-	4	5179879	5182892	+	621	protein_coding	-	-
Solyc10g009160.3	3.73306	3.94233	2.96703	1.83403	2.29857	2.05241	1.65036	1.66669	1.23069	-	10	3146978	3151035	+	2270	protein_coding	-	Bromodomain
Solyc07g006590.1	14.1846	13.6314	7.94769	26.2413	21.477	30.2007	30.6931	26.7206	32.7542	-	7	1425532	1425798	+	267	protein_coding	-	-
Solyc02g091390.3	1.23246	1.65242	0.706449	0.419854	0.522147	0.695177	0.215141	0.413847	0.241811	-	2	53322436	53326575	-	3265	protein_coding	-	-
Solyc04g080420.3	2.18277	2.62155	2.19672	5.52612	4.25627	8.17173	7.43316	4.65723	5.23312	-	4	64679251	64681586	-	1323	protein_coding	-	-
Solyc02g090680.3	6.7234	4.48248	5.4709	12.2654	12.1021	18.2339	14.3126	9.33779	14.4049	-	2	52857447	52859163	+	1366	protein_coding	Cyclin-dependent kinase inhibitor [Source:UniProtKB/TrEMBL;Acc:K4BCL7]	-
Solyc12g019550.2	265.096	153.818	190.317	370.398	296.688	550.013	472.958	338.821	555.108	-	12	10628128	10629267	+	677	protein_coding	-	-
Solyc05g009370.3	107.067	67.1419	97.4882	165.1	163.151	176.903	207.333	150.781	198.727	-	5	3518401	3524392	-	1227	protein_coding	50S ribosomal protein L15, chloroplastic [Source:Projected from Arabidopsis thaliana (AT3G25920) UniProtKB/Swiss-Prot;Acc:P25873]	-
Solyc02g090670.3	47.467	42.7807	47.1545	60.9976	55.8323	74.4112	93.0242	67.9082	84.7658	-	2	52838356	52845203	-	1127	protein_coding	Methionine aminopeptidase [Source:UniProtKB/TrEMBL;Acc:K4BCL6]	Peptidase_M24
Solyc08g005420.3	4.71502	4.80693	5.12568	2.83524	2.0819	3.40432	2.69597	1.5558	1.32862	-	8	313082	316083	+	1737	protein_coding	-	WD40
Solyc04g080810.3	5.78139	5.72201	8.24265	11.562	12.5403	12.2271	21.3285	12.7952	12.5233	-	4	64971555	64983290	-	1998	protein_coding	-	UQ_con
Solyc01g073770.2	46.5549	37.7626	25.4487	27.2591	24.5914	22.3162	13.284	19.8942	13.166	-	1	81033478	81034561	+	1084	protein_coding	-	-
Solyc06g065390.3	224.842	130.068	155.272	249.317	252.895	296.333	382	290.717	459.204	-	6	40923499	40926555	+	850	protein_coding	-	-
Solyc11g068400.2	58.9269	58.7108	77.8323	111.499	111.025	123.139	114.89	127.719	239.974	-	11	53434668	53438353	-	617	protein_coding	-	-
Solyc05g006030.3	7.44186	6.52822	5.72271	13.7986	11.3987	14.2538	18.7914	11.4648	13.7452	-	5	772980	795410	+	1056	protein_coding	-	-
Solyc05g013930.2	1.73677	4.18052	2.55223	1.15662	1.20746	0.83057	0.190502	1.10336	0.323424	-	5	7385802	7396315	-	3380	protein_coding	-	RRM_1
Solyc07g066350.1	24.9495	38.0847	31.0609	11.0574	12.5824	9.83093	5.54707	13.5683	14.3373	-	7	67952986	67954188	-	1203	protein_coding	-	-
Solyc10g047930.2	79.5068	56.039	75.9781	133.293	121.863	144.246	142.513	113.358	183.987	-	10	43049042	43054441	+	1017	protein_coding	Peptide-methionine (R)-S-oxide reductase [Source:UniProtKB/TrEMBL;Acc:K4D052]	-
Solyc01g009080.3	23.4284	14.6197	14.0989	32.6572	22.7255	39.7184	42.143	30.4109	57.0816	-	1	3024793	3027789	+	782	protein_coding	-	FHA
Solyc12g100160.2	301.432	195.798	236.193	339.646	348.278	424.128	573.511	378.009	733.971	-	12	67970729	67975107	+	983	protein_coding	-	-
Solyc04g007410.3	33.5332	28.2041	30.9177	50.1861	40.8066	59.2538	65.8013	46.2382	85.7675	-	4	1091210	1093206	-	1128	protein_coding	-	-
Solyc02g093170.3	4.15586	2.97647	4.03132	5.81828	5.1507	6.08573	7.61493	6.22603	7.67138	-	2	54741191	54748074	-	5035	protein_coding	-	-
Solyc05g010400.3	22.7202	24.0994	26.0667	14.7973	17.9757	16.4314	10.9238	14.9085	14.3589	-	5	4633809	4638399	-	2690	protein_coding	-	Pkinase
Solyc02g087150.3	101.391	61.8727	79.6437	147.835	136.448	159.182	190.054	131.023	198.507	-	2	50281357	50284576	+	1009	protein_coding	-	-
Solyc03g112580.3	6.38782	3.87236	4.46516	12.8212	9.71721	14.911	15.1034	11.0877	8.51052	-	3	64451257	64455587	+	3461	protein_coding	-	Pkinase_Tyr
Solyc02g081180.2	1.40728	0.814623	1.0422	3.19962	2.57998	3.83524	5.98586	2.69921	3.89954	-	2	45795402	45796468	+	841	protein_coding	-	-
Solyc11g070130.2	23.759	23.9304	31.214	51.9101	49.5366	59.4512	43.6012	49.6033	67.032	-	11	54949360	54952820	+	1070	protein_coding	Profilin [Source:UniProtKB/TrEMBL;Acc:Q8VWR0]	-
Solyc04g071565.1	61.5033	44.1616	62.0461	93.2746	86.1846	102.457	113.471	91.0804	154.503	-	4	58626335	58629702	+	829	protein_coding	-	-
Solyc01g094750.3	11.4086	12.1333	10.2416	15.9282	17.8085	14.432	19.5121	18.6315	20.5896	-	1	86048316	86049896	-	1581	protein_coding	Cytochrome P450 86A8 [Source:Projected from Arabidopsis thaliana (AT2G45970) UniProtKB/Swiss-Prot;Acc:O80823]	p450
novel.316	12.8345	13.8974	12.7218	7.56076	6.04939	7.80524	8.02171	4.97603	6.75084	-	5	34924501	34926857	+	2357	-	-	-
Solyc10g086190.2	74.982	86.0346	149.918	217.146	223.311	204.089	207.697	235.56	279.557	-	10	65227557	65232127	+	1401	protein_coding	-	PfkB
Solyc03g111935.1	1.32012	0.862343	1.37572	1.8877	2.38096	2.61407	2.85653	2.53287	3.29297	-	3	63994860	63997559	+	2582	protein_coding	-	p450
Solyc07g014730.3	62.2479	47.4534	52.0323	81.8086	83.2421	107.265	112.752	82.9008	150.298	-	7	5197767	5201376	+	813	protein_coding	PLA2-ALPHA [Source:Projected from Arabidopsis thaliana (AT2G06925) UniProtKB/TrEMBL;Acc:A0A178VVH8]	-
Solyc07g047710.3	1.63881	1.58042	1.44887	2.21149	2.03707	2.75236	2.81811	2.84987	3.80096	-	7	59058273	59063314	-	4362	protein_coding	-	-
Solyc12g014530.2	5.60642	6.2218	6.55936	3.8568	3.36088	2.35012	2.30314	3.47409	1.53781	-	12	5498167	5504548	-	2567	protein_coding	-	-
Solyc12g095790.2	17.3476	19.4297	29.3322	44.9465	45.97	36.6496	41.8975	46.1201	47.2127	-	12	65892403	65896680	-	1752	protein_coding	-	-
Solyc04g081460.2	1.06235	1.14103	1.3587	3.70281	2.24613	7.03696	6.48577	3.03217	4.00336	-	4	65512551	65513336	-	713	protein_coding	-	-
Solyc03g096730.3	45.9317	44.0933	59.5557	101.851	96.3856	104.945	96.1259	95.9474	79.8442	-	3	60514146	60516619	+	1646	protein_coding	GDP-mannose pyrophosphorylase [Source:UniProtKB/TrEMBL;Acc:Q6J1L7]	Hexapep
Solyc02g084315.1	3.27296	4.96908	6.37863	1.00289	1.02046	1.62231	1.01174	0	0.749775	-	2	48002978	48005670	+	405	protein_coding	-	-
Solyc12g005070.2	2.18465	2.03188	1.52632	3.75756	2.81133	3.66651	4.12837	3.81186	7.58817	-	12	28437	31682	-	2297	protein_coding	CASP-like protein [Source:UniProtKB/TrEMBL;Acc:K4DB45]	-
Solyc09g083190.3	78.151	48.0626	51.3139	94.9135	89.5177	137.537	139.823	97.5388	152.751	-	9	69293844	69296051	+	988	protein_coding	PnsB5 [Source:Projected from Arabidopsis thaliana (AT5G43750) UniProtKB/TrEMBL;Acc:A0A178UJI2]	-
Solyc08g079900.2	1.04653	0.906215	0.805799	2.77831	1.50523	1.97846	2.09164	2.01355	1.4482	-	8	63435473	63469044	+	13797	protein_coding	-	Peptidase_S8
Solyc05g005180.3	42.1835	36.9262	41.2641	56.3316	51.0685	77.0261	78.3055	58.914	93.5353	-	5	164778	168818	+	1744	protein_coding	-	ECH
Solyc06g050370.1	29.0017	21.2164	28.593	48.3013	48.403	49.5062	51.2587	44.4074	58.7621	-	6	33076780	33077334	+	555	protein_coding	-	-
Solyc03g059180.3	55.1992	37.0145	40.1214	76.8987	66.8615	101.474	113.438	78.9669	79.1189	-	3	30064950	30087733	-	2464	protein_coding	-	Rhodanese
Solyc11g007680.2	29.0414	20.8555	21.7529	39.7389	32.7606	43.8817	51.138	37.7101	53.1908	-	11	1896441	1914915	-	1353	protein_coding	-	-
Solyc05g050840.3	18.1881	20.8302	24.6741	39.2587	39.8811	34.0054	36.7026	35.8533	52.0173	-	5	61912800	61920143	+	4732	protein_coding	-	-
Solyc11g072580.2	3.94713	2.92701	4.46739	7.15162	7.43746	7.02164	7.00251	7.80917	10.7877	-	11	56042971	56045873	-	1931	protein_coding	-	-
Solyc01g080100.3	4.15558	5.37997	7.14596	10.1368	8.18039	12.9536	13.3998	11.5353	21.8467	-	1	79112814	79113394	-	581	protein_coding	-	-
Solyc12g096870.1	1.16651	0.439617	1.23143	2.08506	1.98016	3.14801	2.96487	3.47745	3.15922	-	12	66603819	66605279	+	1461	protein_coding	-	UDPGT
Solyc06g060340.3	319.463	199.43	295.675	552.449	468.019	640.467	548.97	461.349	627.772	PSBS	6	38438850	38440845	+	1060	protein_coding	Photosystem II 22 kDa protein, chloroplastic [Source:UniProtKB/Swiss-Prot;Acc:P54773]	-
Solyc03g097650.3	1.32586	1.30502	2.69795	3.93122	4.04266	4.37891	6.22007	4.36305	5.40283	-	3	61415866	61417640	+	1214	protein_coding	-	NAM
Solyc11g013100.2	16.0662	14.6828	16.7768	27.3936	23.4905	28.1627	26.384	26.2958	38.4572	-	11	5951304	5957392	+	2263	protein_coding	-	-
Solyc01g067440.3	0	0	0	0.799547	0.949151	2.03804	1.22911	1.70231	2.07221	-	1	75930482	75931096	-	381	protein_coding	Monothiol glutaredoxin-S10 [Source:Projected from Arabidopsis thaliana (AT3G21460) UniProtKB/Swiss-Prot;Acc:Q9LIF1]	-
Solyc06g051750.3	13.4985	12.4577	14.9752	24.5306	24.6304	28.339	31.3077	23.6972	22.2542	-	6	35394405	35401414	-	1722	protein_coding	CYP90A1-like protein [Source:UniProtKB/TrEMBL;Acc:K4C5W4]	p450
Solyc04g071290.3	2.70153	3.43247	3.38462	1.65558	1.6144	0.649243	0.795328	0.440612	0.990192	-	4	58307226	58311112	+	736	protein_coding	-	Mito_carr
Solyc10g007310.1	0.22122	0.266783	0.431132	0.79083	0.724219	1.86076	1.91473	2.35725	2.08115	-	10	1708142	1708783	+	642	protein_coding	-	-
Solyc08g080320.3	2.82032	3.64414	1.99323	7.5783	6.17226	9.36525	7.12781	5.85598	5.9042	-	8	63763264	63767634	-	3055	protein_coding	-	ubiquitin
Solyc06g050300.2	19.9965	24.3011	24.7053	15.2494	13.5885	15.5341	11.8598	14.0885	12.7724	-	6	32959960	32962314	-	1688	protein_coding	-	Pkinase
Solyc09g042770.3	19.2403	13.6385	17.0856	29.159	25.5626	29.0835	38.9952	28.4522	29.6611	-	9	25800550	25803419	+	2025	protein_coding	Rhodanese-like domain-containing protein 4A, chloroplastic [Source:Projected from Arabidopsis thaliana (AT3G25480) UniProtKB/Swiss-Prot;Acc:Q56XR7]	-
Solyc12g009410.2	59.1968	50.8734	59.2811	88.5641	88.8938	85.8904	99.373	85.6416	95.0752	-	12	2687698	2691268	+	1733	protein_coding	Pyruvate dehydrogenase E1 component subunit alpha [Source:UniProtKB/TrEMBL;Acc:K4DC29]	-
Solyc04g014500.3	52.6298	47.2522	49.944	39.0584	37.8894	35.5887	24.5629	28.4233	33.1791	-	4	4728790	4733455	-	2202	protein_coding	-	NUDIX
Solyc07g066520.3	26.758	22.2266	23.3591	17.2288	18.106	16.5636	14.2461	14.3862	10.9485	-	7	68056096	68060032	-	1886	protein_coding	-	-
Solyc02g091300.3	0.927186	0.246651	0.956637	1.5208	2.61876	2.82136	3.64165	3.17566	2.7987	-	2	53273549	53274620	+	868	protein_coding	-	HMA
Solyc02g079750.3	17.0673	12.8972	20.3507	33.8318	30.5465	29.8375	30.5972	32.1586	36.9231	-	2	44752724	44754738	+	1079	protein_coding	-	FMN_red
Solyc09g007420.3	1.37746	1.27866	1.44822	4.43179	3.52054	3.8875	3.80978	3.47632	3.11564	-	9	990549	994371	-	1306	protein_coding	Glycosyltransferases (Fragment) [Source:Projected from Arabidopsis thaliana (AT2G37090) UniProtKB/TrEMBL;Acc:W8QNT8]	-
Solyc12g094580.2	5.73485	5.46183	4.08944	2.44386	2.50741	2.10841	2.44194	2.66665	2.16812	-	12	65740421	65746008	-	2493	protein_coding	-	-
Solyc06g009630.1	760.662	555.304	548.648	1147.51	953.171	1284.36	1278.95	966.397	1350.17	-	6	3582821	3583204	+	384	protein_coding	-	-
Solyc02g069620.3	16.4211	13.4674	14.3188	18.799	17.4573	23.7195	28.4422	23.4718	40.669	-	2	40025451	40028161	-	1453	protein_coding	-	Rib_5-P_isom_A
Solyc07g066460.3	32.7808	28.2515	38.2445	46.1914	50.1963	55.8818	65.7275	51.4946	81.6018	-	7	68015474	68019243	-	1164	protein_coding	Protein Iojap, chloroplastic [Source:Projected from Arabidopsis thaliana (AT3G12930) UniProtKB/Swiss-Prot;Acc:Q9LDY9]	DUF143
Solyc05g006330.1	7.42604	6.2129	9.04532	18.5166	18.4359	27.6399	16.2983	19.4998	26.198	-	5	979871	980125	-	255	protein_coding	-	-
Solyc11g045520.2	2.14464	2.27504	2.16724	3.60624	5.63416	3.80831	3.79765	5.22952	7.94812	-	11	30596687	30599475	+	1788	protein_coding	-	2OG-FeII_Oxy
Solyc05g007960.3	18.0405	18.4621	15.8506	11.6425	11.8657	9.99569	11.3814	8.84429	8.58583	-	5	2377377	2388664	-	2695	protein_coding	-	-
Solyc07g061720.3	5.19525	5.22694	2.3606	1.56508	1.49696	0.957453	0.938311	1.23292	0.112328	-	7	64811545	64813346	-	1622	protein_coding	Gibberellin 2-oxidase [Source:UniProtKB/TrEMBL;Acc:A4GVL8]	2OG-FeII_Oxy
Solyc04g076200.3	23.8119	20.3374	19.3891	35.4489	30.0189	37.0674	34.8474	34.0378	39.1674	-	4	61213969	61221085	-	2177	protein_coding	-	Usp
Solyc03g121540.3	38.7336	39.3197	22.3195	15.9211	17.1324	15.4563	15.5459	16.2495	16.191	-	3	71118541	71124280	+	2937	protein_coding	Beta-galactosidase [Source:UniProtKB/TrEMBL;Acc:Q9ZP11]	-
Solyc01g007930.3	17.4414	14.1845	9.85464	10.8144	8.09301	7.72981	6.34293	6.9945	4.96383	-	1	2041631	2056135	-	1615	protein_coding	-	F-box
Solyc04g071165.1	0.547295	0.0825022	1.51104	3.42388	1.89125	2.99227	3.72195	4.89456	7.13803	-	4	58200708	58201391	+	519	protein_coding	-	DUF125
Solyc12g098890.2	330.902	193.562	259.754	414.827	397.657	539.871	644.648	407.234	894.158	-	12	67238385	67241585	-	780	protein_coding	-	-
Solyc03g115180.2	0.983821	1.09295	0.885735	0.498882	0.460946	0.438499	0.4694	0.366264	0.514443	-	3	66467349	66478131	+	8854	protein_coding	-	-
Solyc01g105310.3	0	0	0	0.433088	0.610168	0.862249	0.537734	0.673832	0.159401	-	1	93415951	93417934	-	1524	protein_coding	Metacaspase 2 [Source:UniProtKB/TrEMBL;Acc:K4B2A1]	Peptidase_C14
Solyc02g076660.3	8.85969	9.29839	7.05289	5.13175	5.35331	5.71599	4.309	5.01922	4.2471	-	2	42367861	42374100	-	3532	protein_coding	-	Pkinase_Tyr
Solyc01g091540.2	18.2984	22.5058	14.4735	7.58148	8.74476	5.31294	4.13382	9.38199	8.08666	-	1	85031773	85035054	+	1855	protein_coding	-	-
Solyc06g065360.3	4.3496	4.88339	3.48123	2.26203	2.6761	2.12641	2.42081	2.07391	1.78661	-	6	40883943	40911062	+	4691	protein_coding	-	-
Solyc02g079580.3	0.95656	1.38429	1.22022	0.205174	0.512434	0.394984	0.408592	0.397123	0.245426	-	2	44654492	44658055	+	2722	protein_coding	-	Pkinase_Tyr
Solyc12g088840.1	15.2424	6.64987	11.7075	20.5777	16.4376	37.3315	24.6118	32.7566	37.2672	-	12	65038140	65038403	+	264	protein_coding	-	-
Solyc06g052010.2	2.57692	2.18659	1.94155	4.8435	4.08765	6.23448	6.76681	3.9126	5.41883	-	6	35763644	35769108	+	1782	protein_coding	-	IQ
Solyc03g119200.3	13.8897	14.8652	13.3459	8.18987	8.09183	6.84229	5.95283	8.93963	6.49557	-	3	69347461	69352530	+	1711	protein_coding	-	MR_MLE_N
Solyc07g065110.1	17.8844	24.8756	56.9683	76.721	59.8611	94.4309	88.2688	93.3408	131.103	-	7	67137898	67138212	+	315	protein_coding	-	-
Solyc02g084950.3	31.2478	46.6699	21.236	13.0164	16.1349	11.4638	8.20833	13.8949	15.226	-	2	48624601	48627278	+	1412	protein_coding	-	-
Solyc03g119640.3	11.6643	11.5197	12.3209	8.14798	8.67403	7.25347	6.94845	7.1755	5.31195	-	3	69680470	69684905	+	2561	protein_coding	Aluminum-activated malate transporter-like [Source:UniProtKB/TrEMBL;Acc:K4BMB3]	-
Solyc11g012320.2	104.402	179.308	370.845	789.156	719.961	681.349	555.109	801.447	661.385	-	11	5177522	5178924	+	565	protein_coding	-	-
Solyc06g008030.3	15.4015	15.8372	9.61467	9.25683	7.69342	10.4539	7.06752	6.50687	6.27604	-	6	1862787	1868673	-	2874	protein_coding	-	HLH
Solyc04g072780.3	2.9706	2.90007	3.62984	5.46145	4.63096	8.26944	7.40447	5.97547	8.58955	-	4	59843197	59844288	+	1004	protein_coding	-	-
Solyc03g060510.3	13.2108	9.21414	11.4133	24.1003	19.7667	23.1979	27.8872	18.1924	22.9579	-	3	32380013	32385435	+	1738	protein_coding	-	-
Solyc03g031940.3	30.4271	27.0723	21.8805	50.8437	45.3938	49.1596	54.9438	55.1284	40.7094	-	3	4431088	4434347	-	2102	protein_coding	-	AMP-binding
Solyc07g021710.3	3.63496	2.58321	2.57221	9.28177	6.23331	7.58914	7.11637	5.68151	8.10497	-	7	21218376	21220017	+	1094	protein_coding	-	-
Solyc03g093880.3	12.5658	12.0409	10.1248	6.54664	8.04323	6.80058	5.54046	6.67264	6.08151	-	3	56970828	56975584	+	1458	protein_coding	U6 snRNA phosphodiesterase [Source:UniProtKB/TrEMBL;Acc:K4BIR4]	-
Solyc08g080360.3	30.2708	25.9398	24.9862	41.385	37.2953	43.4859	48.2062	41.7853	49.2257	-	8	63784615	63786981	-	1309	protein_coding	-	-
Solyc03g031890.3	37.3695	39.6835	19.9424	14.3097	9.89693	11.0834	9.98109	13.1733	16.0205	-	3	4376027	4378501	-	997	protein_coding	-	-
Solyc11g012460.2	47.1464	41.2341	32.6256	24.7176	25.2782	22.3498	21.6141	23.1128	20.9764	-	11	5297852	5299226	+	1216	protein_coding	-	Ras
Solyc07g066470.3	260.407	169.63	248.283	368.915	359.3	386.309	509.924	365.883	468.077	-	7	68019734	68023064	-	1510	protein_coding	-	-
Solyc04g077510.3	83.8352	106.55	89.6401	55.2557	67.9702	41.0303	30.8678	59.7203	35.5309	-	4	62555770	62559059	+	2287	protein_coding	-	-
Solyc10g007750.1	0.170291	0	0	0.547891	0.557492	1.36076	2.24599	0.583256	1.67486	-	10	1980995	1981828	+	834	protein_coding	-	-
Solyc09g064230.2	14.2138	19.1051	19.6351	7.74567	9.30293	6.24142	1.97771	8.22681	5.88068	-	9	61609078	61612203	+	2871	protein_coding	-	C2
Solyc04g008940.3	0.14174	0.199422	0.383659	1.04718	0.928041	0.755074	0.837344	1.13275	0.909158	-	4	2550361	2567142	+	3006	protein_coding	-	GRAM
Solyc01g101070.3	3.85087	5.61279	3.71104	1.54985	1.53063	1.86624	2.35448	1.20345	0.752468	-	1	90798859	90809706	-	5569	protein_coding	-	ABC2_membrane
Solyc07g049230.1	80.4359	73.4459	97.0676	104.246	110.497	119.184	165.581	142.002	332.478	-	7	59642900	59643331	-	432	protein_coding	-	Cupin_3
Solyc11g066150.2	1.57506	1.88155	2.37461	4.71698	4.73477	4.162	4.77696	4.07144	4.5749	-	11	52142950	52147564	+	1593	protein_coding	-	-
Solyc06g005050.3	6.63479	7.62444	5.46578	3.40308	3.46272	3.31611	3.3687	3.07384	2.67269	-	6	24511	26785	-	1477	protein_coding	-	F-box
Solyc10g011820.3	39.3433	39.4451	53.0858	71.2721	71.66	71.0429	84.2122	69.6897	105.452	-	10	4054535	4055854	+	1320	protein_coding	-	-
Solyc02g090200.3	18.5792	19.3848	20.003	13.1841	15.516	11.1208	10.8411	12.4462	11.456	-	2	52462572	52467671	-	2041	protein_coding	-	-
Solyc09g097865.1	12.4897	11.7283	12.2237	5.99545	7.84139	6.10722	6.99669	7.56553	7.66144	-	9	72352100	72357682	+	3472	protein_coding	-	-
Solyc02g087230.3	61.0821	43.9385	45.4451	87.8994	75.2925	106.718	104.104	83.3454	88.4504	-	2	50318067	50324434	-	1950	protein_coding	Ferredoxin-thioredoxin reductase, catalytic chain [Source:UniProtKB/TrEMBL;Acc:K4BBN0]	-
Solyc05g056020.3	11.2601	13.5793	16.0456	24.4767	24.3771	27.0391	24.4774	25.089	33.0064	-	5	66252576	66257262	+	782	protein_coding	V-type proton ATPase subunit G [Source:UniProtKB/TrEMBL;Acc:K4C2S7]	-
Solyc01g096810.3	87.3804	72.9021	54.202	48.8311	40.7912	41.4427	39.2397	36.0323	23.5433	-	1	87678051	87680703	-	2172	protein_coding	EIL3 [Source:UniProtKB/TrEMBL;Acc:Q94FV2]	EIN3
Solyc08g083360.3	171.363	84.0729	119.666	275.154	222.932	330.012	370.227	219.485	301.358	-	8	65951414	65952524	+	739	protein_coding	-	Fer2
Solyc01g110270.3	11.6356	9.28351	12.3956	21.7891	19.3256	20.6137	21.6738	17.3278	21.6167	-	1	96906139	96910875	+	3141	protein_coding	-	-
Solyc02g079010.3	1.41451	1.06162	1.17307	2.67897	2.62738	1.67078	3.72131	2.50829	3.28175	-	2	44190749	44192541	+	1573	protein_coding	-	-
Solyc04g080630.3	355.135	224.275	273.782	523.093	424.562	600.027	644.374	437.669	833.133	-	4	64824744	64825435	+	614	protein_coding	50S ribosomal protein L31 [Source:UniProtKB/TrEMBL;Acc:K4BVE2]	-
Solyc01g087180.3	7.54224	50.0668	0.393722	1.01109	0.0734864	0.424825	0.166532	0.230648	0.172779	-	1	81995360	81997040	-	703	protein_coding	-	-
Solyc07g066670.3	6.54794	6.31902	4.65727	3.3231	3.93956	3.61443	3.03615	2.82006	3.13128	-	7	68165222	68170529	-	3239	protein_coding	-	-
Solyc01g110550.3	32.3775	25.6912	31.7818	48.0924	46.0016	51.206	55.0063	48.1819	85.2991	-	1	97118402	97123088	-	1990	protein_coding	-	-
Solyc01g097500.3	47.341	54.6854	50.4339	30.8781	34.7171	31.2351	27.9703	33.4704	23.0066	-	1	88197484	88208717	-	2616	protein_coding	-	Pkinase
Solyc03g063680.2	6.76618	6.38153	5.29196	4.72624	3.95897	3.22943	2.9447	3.50667	2.42699	-	3	37593262	37596150	+	2127	protein_coding	-	-
Solyc01g109600.3	43.6009	33.3059	27.3216	25.6548	23.1187	21.2192	16.7911	20.0604	13.428	-	1	96412245	96423533	+	1886	protein_coding	-	-
Solyc03g120340.3	19.155	20.5195	22.8443	14.05	15.0854	10.9488	11.6448	13.4785	11.8875	-	3	70244271	70251175	-	2815	protein_coding	-	-
Solyc03g111640.3	95.3446	87.78	66.0078	65.3481	59.3509	54.7655	46.8935	48.9828	41.415	-	3	63752816	63759252	-	2358	protein_coding	-	-
Solyc08g083500.2	0	0	0	2.15204	1.49825	1.86553	3.03618	1.59764	0.169358	-	8	63062251	63064730	+	1793	protein_coding	-	p450
Solyc01g103220.3	32.0248	34.4038	42.7392	60.0363	63.2639	61.9663	58.8101	72.5102	126.822	-	1	91741144	91746360	+	1496	protein_coding	-	-
Solyc03g112870.3	41.6155	44.5224	64.2213	82.0581	84.064	74.2408	97.1516	91.09	94.4045	-	3	64647913	64652618	+	1910	protein_coding	Phosphoenolpyruvate/phosphate translocator 1, chloroplastic [Source:Projected from Arabidopsis thaliana (AT5G33320) UniProtKB/Swiss-Prot;Acc:Q8RXN3]	-
Solyc03g083615.1	129.136	124.888	146.338	243.326	242.711	256.619	212.356	210.989	270.256	-	3	55007997	55008536	+	540	protein_coding	-	-
Solyc06g069070.1	3.32218	3.3053	4.04659	17.6363	13.7762	28.2933	13.5557	13.2751	7.88447	-	6	42985597	42985881	+	285	protein_coding	-	-
Solyc12g008980.2	29.8799	20.4988	28.4392	43.9495	40.9088	58.8087	68.3179	46.1151	45.9888	-	12	2285177	2291175	+	2657	protein_coding	-	-
Solyc04g011400.3	56.4116	54.4505	71.9513	99.3771	100.237	100.962	99.2119	104.125	111.78	-	4	3868982	3872988	-	1524	protein_coding	-	-
Solyc03g025970.3	13.5773	16.8935	9.89358	7.37044	9.92977	6.82805	6.48428	6.97134	4.485	-	3	3420611	3426496	+	1977	protein_coding	-	MBD
Solyc07g006030.3	49.3641	42.4527	31.3455	70.0817	53.2063	86.0219	125.578	60.2848	138.853	-	7	865886	867277	-	234	protein_coding	-	-
Solyc06g066473.1	28.7586	29.2127	15.8082	10.1226	9.81719	11.3506	11.1237	7.91363	4.54069	-	6	41842230	41842738	-	321	protein_coding	-	-
Solyc11g072480.2	11.0154	9.05856	8.88515	15.6304	13.5451	17.4237	16.8207	15.145	18.8289	-	11	55961098	55966981	-	3219	protein_coding	-	Tetraspannin
Solyc10g052540.1	1.21387	0.627379	1.01387	5.76523	1.51387	3.28189	5.57487	4.15757	7.11874	-	10	52870439	52870711	+	273	protein_coding	-	-
Solyc01g110940.3	2.56889	1.16175	5.54289	13.7751	7.60897	15.0483	15.4281	10.0555	17.1838	-	1	97317693	97317950	+	258	protein_coding	-	-
Solyc02g055440.3	44.3861	25.7803	28.0146	58.6279	46.2194	85.1294	74.5974	58.2655	75.1052	-	2	2630912	2631990	-	769	protein_coding	-	-
Solyc09g082230.1	8.87111	1.00296	7.06513	0.0914798	0.558497	0.753356	0.843764	0.584307	0.65656	-	9	68472024	68472578	+	555	protein_coding	-	-
Solyc03g112220.1	22.2877	22.66	22.5107	38.3838	44.9148	62.1935	46.4668	49.0336	36.5225	-	3	64174656	64174946	-	291	protein_coding	-	-
Solyc03g095985.1	64.5442	44.3005	51.3829	100.34	82.4316	111.573	111.635	82.0079	121.574	-	3	59212029	59220473	-	1098	protein_coding	-	-
Solyc04g054730.3	5.47841	7.92811	15.3525	17.7882	14.3892	16.2316	22.2839	24.738	31.9169	-	4	53038301	53043580	-	2506	protein_coding	Sulfate transporter 2.1-like protein [Source:UniProtKB/TrEMBL;Acc:K4BSM1]	Sulfate_transp
Solyc01g058260.3	54.9829	65.1991	38.6469	29.1515	24.9965	28.9986	31.0742	16.9633	13.5511	-	1	65866151	65871282	-	2447	protein_coding	-	-
Solyc09g065170.2	3.84528	7.43102	6.59309	1.75773	1.65095	1.43162	0.285796	1.94315	1.77909	-	9	63318886	63323102	+	2253	protein_coding	-	-
Solyc12g088050.2	16.8334	20.9259	14.5686	9.18914	9.64616	8.77736	9.01619	9.96444	6.03838	-	12	64522571	64532804	-	2967	protein_coding	-	-
Solyc09g064720.3	50.7496	42.9214	41.924	65.7183	62.3651	74.4001	73.7087	72.3816	97.4137	-	9	62295034	62298763	-	1250	protein_coding	-	-
Solyc10g009270.3	13.5212	13.6862	8.01002	7.77221	4.83291	5.58782	6.34729	4.02203	3.31421	-	10	3248348	3250830	+	1411	protein_coding	-	HLH
Solyc05g055820.2	17.4098	16.6	14.2071	28.5128	24.0523	36.6822	35.9488	26.6326	30.4759	-	5	66153986	66155759	+	552	protein_coding	-	-
Solyc01g111660.3	295.625	256.835	368.591	465.968	470.683	470.296	586.577	476.972	711.515	-	1	97779722	97781067	+	1108	protein_coding	-	-
Solyc02g068530.3	17.3399	16.1616	22.8466	32.9404	29.7101	29.3816	32.7162	32.7429	36.4526	-	2	39050518	39058845	+	1791	protein_coding	-	-
Solyc01g106375.1	27.0945	16.0233	18.1333	42.948	37.2024	49.2118	46.5712	37.222	61.6867	-	1	94198518	94198954	+	318	protein_coding	-	-
Solyc03g083170.3	1.82167	2.07482	2.18055	0.7477	0.969409	0.780325	1.0289	1.02705	0.735705	-	3	54430441	54440163	+	4210	protein_coding	-	-
Solyc03g025840.3	70.1938	57.4159	62.1512	107.866	97.7801	117.343	109.463	94.6339	120.746	-	3	3264616	3267364	+	1100	protein_coding	-	Cytochrom_B561
Solyc02g068863.1	5.2056	7.78969	6.21456	2.83524	2.58751	2.9229	3.57215	2.30258	2.37752	-	2	39322799	39326293	-	1737	protein_coding	-	-
Solyc12g098350.1	99.6071	71.0917	97.3553	134.743	123.613	149.136	190.274	136.326	200.247	infA	12	66867245	66867715	-	471	protein_coding	Translation initiation factor IF-1, chloroplastic [Source:UniProtKB/Swiss-Prot;Acc:Q94KR9]	-
Solyc10g005180.3	27.39	18.5759	23.2408	31.628	31.3353	40.4332	45.125	36.3925	56.7736	-	10	139451	145665	+	2501	protein_coding	-	-
Solyc12g057030.2	9.41283	8.59712	9.80175	15.9341	13.6957	17.6979	17.4582	17.8054	30.4251	-	12	64052166	64053649	-	513	protein_coding	Endoplasmic reticulum (ER) membrane protein, Early tapetum development and meiosi [Source: Projected from Oryza sativa (Os07g0622900)]	-
Solyc05g052640.3	17.5197	19.9273	19.6512	11.652	11.4985	13.3582	9.53784	11.4831	11.8359	-	5	63701871	63711964	-	1878	protein_coding	Peroxisomal nicotinamide adenine dinucleotide carrier [Source:Projected from Arabidopsis thaliana (AT2G39970) UniProtKB/Swiss-Prot;Acc:O04200]	Mito_carr
novel.359	1.71162	1.58588	1.017	3.08926	2.27782	4.58249	4.33601	3.76528	3.58821	-	6	46434994	46440525	+	1134	-	-	-
Solyc02g086750.2	22.9683	24.8816	21.4349	14.0758	14.437	15.4335	15.2223	12.6318	10.4727	-	2	50003735	50007893	+	3607	protein_coding	-	PWWP
Solyc05g009880.3	10.9754	10.2044	10.6522	19.6883	19.8659	19.0717	22.5368	18.0828	16.3282	-	5	4099888	4104340	+	2161	protein_coding	-	HLH
Solyc07g052510.3	0.112369	0.142288	0.39419	2.36201	1.09134	2.39602	2.98725	1.66777	0.245061	-	7	61147712	61171722	+	4213	protein_coding	-	-
Solyc03g111690.3	7.86619	6.85445	10.4227	21.4248	23.6845	19.7891	14.1448	17.3864	17.5981	-	3	63827404	63832904	+	1974	protein_coding	-	-
Solyc05g050090.3	5.03087	4.3969	5.06754	9.63896	6.50774	9.77082	12.7556	7.0989	12.7627	-	5	60938037	60939787	+	1675	protein_coding	-	-
Solyc07g063860.3	14.4592	15.9325	21.2418	29.4395	27.0719	32.5044	31.5823	42.317	31.4487	-	7	66356978	66358025	+	645	protein_coding	-	-
Solyc02g090840.3	68.7028	60.5789	73.8553	130.155	110.6	122.756	107.153	106.979	119.609	-	2	52950595	52951857	-	1015	protein_coding	-	-
Solyc04g080190.3	33.0958	29.6165	42.4422	48.804	49.5315	53.6736	61.9624	58.5487	74.1999	-	4	64534730	64538595	-	1213	protein_coding	-	-
Solyc02g093320.3	8.07821	12.8578	8.37749	6.17096	4.11219	5.09616	5.55229	3.16871	3.47369	-	2	54858874	54862336	-	2098	protein_coding	-	-
Solyc10g007125.1	49.4132	38.061	47.2184	72.6525	58.4447	95.7295	88.297	71.5186	92.4268	-	10	1516706	1517677	+	297	protein_coding	-	-
Solyc08g076850.3	0.494423	0.819852	0.843128	1.23725	1.93335	2.39129	2.44537	1.97566	3.06566	-	8	60867619	60869733	+	1149	protein_coding	-	Tetraspannin
Solyc04g081235.1	31.0679	45.1178	42.8353	19.9275	24.8033	14.0368	11.5336	23.3752	17.9562	-	4	65311367	65318008	-	4451	protein_coding	Auxin response factor [Source:UniProtKB/TrEMBL;Acc:K4BVK3]	Auxin_resp
Solyc04g082420.3	70.6117	53.8398	37.2123	21.0495	19.5638	19.8587	29.5153	24.0694	17.4842	-	4	66164079	66171371	-	4262	protein_coding	-	BTB
Solyc06g074900.2	19.1737	16.8902	18.988	22.3045	27.7388	27.974	38.9984	27.5946	55.1233	-	6	46542281	46543400	+	758	protein_coding	-	-
Solyc10g007500.3	74.9475	74.5471	65.7501	47.8923	42.9914	41.9257	47.9952	36.3636	40.9998	-	10	1822832	1825333	-	1305	protein_coding	-	Pkinase
Solyc12g099700.2	21.9816	20.5885	25.4728	30.0086	30.5894	33.7454	39.4605	35.0538	50.4481	-	12	67716831	67725784	+	1878	protein_coding	-	Radical_SAM
Solyc04g009530.3	23.7951	16.827	21.6088	26.41	26.9181	36.4146	39.8457	33.0928	47.9994	-	4	2944056	2949217	-	1140	protein_coding	-	-
Solyc04g009510.3	34.7885	32.7357	28.9921	22.1804	21.9005	21.9087	19.3827	20.6606	15.9114	-	4	2930696	2942579	+	3168	protein_coding	-	-
Solyc07g042400.2	0.69415	0.0627839	0.202923	1.93556	1.36348	2.89018	2.40324	3.0115	1.95909	-	7	55659263	55660074	-	682	protein_coding	-	-
Solyc05g052780.3	58.539	56.0348	70.0839	107.45	98.0067	105.792	93.9393	106.07	121.23	-	5	63813301	63817338	+	1040	protein_coding	-	LIM
Solyc08g068100.3	38.386	35.7611	32.9144	25.4418	27.6973	22.8614	17.1378	23.6163	14.0409	-	8	57237348	57246355	-	2712	protein_coding	-	-
Solyc01g111630.3	161.214	104.126	121.758	277.727	229.435	346.95	311.444	229.925	221.208	-	1	97761003	97765476	+	2346	protein_coding	hydroxypyruvate reductase [Source:Projected from Arabidopsis thaliana (AT1G68010) TAIR;Acc:AT1G68010]	2-Hacid_dh_C
Solyc08g079660.3	63.6626	43.2051	54.1666	73.5908	71.6166	85.3368	106.189	84.1458	142.237	-	8	63269292	63272817	-	1108	protein_coding	ATP-dependent Clp protease ATP-binding subunit CLPT2, chloroplastic [Source:Projected from Arabidopsis thaliana (AT4G12060) UniProtKB/Swiss-Prot;Acc:Q8GW78]	Clp_N
Solyc12g044930.2	7.6807	6.02071	9.57097	4.34326	4.82575	4.0525	3.74125	3.24184	2.92611	-	12	61224137	61225686	+	1017	protein_coding	-	-
Solyc06g066620.3	53.9672	37.8321	43.2054	78.6136	70.4159	89.8078	94.0611	70.7151	83.9088	-	6	41982439	41986004	-	1829	protein_coding	CURT1C [Source:Projected from Arabidopsis thaliana (AT1G52220) UniProtKB/TrEMBL;Acc:A0A178WBD4]	-
Solyc07g045170.3	10.4491	12.3013	12.6196	7.02369	8.70509	6.64775	5.39453	7.82561	5.3821	-	7	58390425	58408409	+	4807	protein_coding	-	-
Solyc02g085520.3	14.6381	11.2013	15.5862	20.7179	19.776	21.6027	24.1709	23.2368	24.7087	-	2	49012661	49017975	-	4117	protein_coding	-	-
Solyc02g065190.3	0	0.0724103	0.0520081	0.486534	0.49506	0.572388	0.659934	0.517939	0.54775	-	2	36919601	36922095	-	1774	protein_coding	-	p450
Solyc06g048410.3	179.287	90.7247	137.513	216.729	213.768	261.774	329.442	263.668	272.391	-	6	31090987	31093743	+	1414	protein_coding	-	-
Solyc04g014540.2	1.79502	1.87784	2.48674	4.24447	3.65804	4.55686	3.69026	4.56782	5.10491	-	4	4812328	4817739	+	2189	protein_coding	-	-
Solyc01g087400.3	13.1016	19.8234	10.7734	5.35397	5.39463	6.11437	8.16013	4.64305	4.18624	-	1	82223696	82229905	-	1944	protein_coding	-	-
Solyc11g073080.2	10.5687	10.8943	12.1295	2.77065	2.34323	2.24359	1.53497	4.44339	5.29412	-	11	56480171	56484522	+	1411	protein_coding	-	MBD
Solyc09g010970.3	23.7374	24.4635	29.5161	32.736	33.8204	40.2421	49.4002	38.7805	61.3751	-	9	4321781	4326009	-	1416	protein_coding	-	-
Solyc06g051200.3	59.3208	34.1456	50.6751	95.9216	88.6148	98.3131	112.59	82.8423	96.2878	-	6	34476884	34481921	+	3604	protein_coding	-	-
Solyc06g072290.3	10.4768	7.81414	5.52355	2.8509	3.45544	2.26887	1.64346	2.49935	3.96186	-	6	44708818	44711888	+	1211	protein_coding	-	-
Solyc03g007110.3	43.3133	30.1244	40.2138	57.2174	50.4776	62.1149	72.6722	59.3189	84.8575	-	3	1703817	1709176	-	1528	protein_coding	ATP-dependent Clp protease ATP-binding subunit CLPT1, chloroplastic [Source:Projected from Arabidopsis thaliana (AT4G25370) UniProtKB/Swiss-Prot;Acc:Q93WL3]	Clp_N
Solyc03g093240.3	28.2042	22.5748	26.8788	35.7753	34.6576	45.3397	48.4753	38.6839	47.1712	-	3	55855891	55862093	+	1984	protein_coding	P-loop containing nucleoside triphosphate hydrolases superfamily protein [Source:Projected from Arabidopsis thaliana (AT3G47450) TAIR;Acc:AT3G47450]	-
Solyc05g007470.3	2.14743	1.29486	1.10968	4.39669	3.47957	6.8967	3.45987	4.82907	4.00704	-	5	2038185	2039768	+	1455	protein_coding	-	AAA
Solyc05g056120.3	24.5856	24.1733	25.0676	59.5109	62.4754	52.8468	53.2846	49.7908	34.6406	-	5	66360248	66362822	-	1371	protein_coding	GATA transcription factor [Source:UniProtKB/TrEMBL;Acc:K4C2T6]	GATA
Solyc07g007860.1	12.9421	21.358	25.1122	34.6998	42.2455	36.3825	38.1819	43.4202	64.8097	-	7	2542847	2543263	+	417	protein_coding	-	-
Solyc09g064170.1	2.06955	3.74371	2.01666	9.71035	8.75131	6.20151	10.8756	9.45109	13.2747	-	9	61526765	61526947	-	183	protein_coding	-	-
Solyc10g076300.2	3.7535	3.22519	2.1031	5.58534	4.45441	7.04451	9.74636	5.19593	10.6536	-	10	59325427	59327185	-	1009	protein_coding	CASP-like protein [Source:UniProtKB/TrEMBL;Acc:K4D1X2]	-
Solyc10g080620.1	38.205	15.0241	20.5027	85.2126	67.3707	153.692	67.0941	54.0484	92.6958	-	10	61973752	61973922	+	171	protein_coding	-	-
Solyc10g008730.3	19.4001	12.6911	13.4351	31.4049	22.7681	32.7901	27.6085	32.1783	42.4183	-	10	2791922	2792826	-	388	protein_coding	-	-
Solyc11g010310.2	5.45746	4.81929	4.42431	3.51174	3.19269	2.81132	2.69123	2.44066	1.26766	-	11	3393255	3402308	+	7330	protein_coding	-	Helicase_C
Solyc10g005340.3	2.43902	2.02521	2.92216	6.43217	3.92693	8.27346	5.93272	4.6562	6.92465	-	10	252374	255288	-	1184	protein_coding	-	PBD
Solyc08g067320.2	390.839	198.36	242.242	600.203	470.074	800.294	667.675	466.995	830.095	-	8	56451584	56452483	-	645	protein_coding	-	-
Solyc05g044630.3	26.5263	19.3464	22.636	32.9294	30.4109	44.7373	53.5594	33.1293	53.9455	-	5	58080389	58083884	+	1235	protein_coding	-	-
novel.550	0	0.114488	0	1.01814	0.75972	1.67692	0.939083	1.73417	1.38027	-	SL3.00SC0000202	4310	5057	+	748	-	-	-
Solyc06g071960.3	30.4678	21.3703	26.5786	37.0375	36.207	41.0228	57.9113	37.9366	75.8317	-	6	44464403	44470342	-	3841	protein_coding	-	-
Solyc07g061990.3	9.37196	8.43523	8.77519	13.3195	10.3022	15.0338	17.4532	12.9496	20.3713	-	7	64987762	64992580	-	2066	protein_coding	Solanesyl diphosphate synthase [Source:UniProtKB/TrEMBL;Acc:Q09IV6]	-
Solyc06g065680.3	83.6365	60.4279	57.0755	41.1396	45.5779	41.0793	37.1946	38.8215	35.4114	-	6	41215889	41224636	+	2293	protein_coding	-	Cyclin_C
Solyc03g005190.3	1.18353	0.685098	1.10715	3.3509	3.3063	3.3449	2.98534	2.70242	3.70464	-	3	115980	117378	+	1000	protein_coding	-	Fer2
Solyc02g089075.1	115.607	96.8229	116.027	176.877	164.484	237.299	188.82	172.311	288.999	-	2	51622464	51625913	+	957	protein_coding	-	-
Solyc01g079150.3	0.415431	0.833175	0.89763	2.88627	2.48351	2.96259	2.61302	2.24772	1.55247	-	1	78098620	78102435	-	2621	protein_coding	-	-
Solyc08g081880.2	2.70685	2.50036	2.91827	0.926483	0.754174	1.08997	0.427271	0.986285	0.51718	-	8	64924026	64925128	+	822	protein_coding	-	-
Solyc03g062700.3	0.207993	0.22902	0.246738	0.455826	0.473682	0.502032	0.72681	0.516222	0.719268	-	3	34187463	34194141	+	5235	protein_coding	-	-
Solyc09g082060.3	255.328	192.861	216.12	309.895	289.972	369.028	405.207	329.348	485.39	-	9	68325515	68330837	+	1571	protein_coding	Cysteine synthase [Source:UniProtKB/TrEMBL;Acc:K4CVI4]	PALP
Solyc03g033590.1	3.94508	4.99551	5.68951	13.2005	16.0149	15.1317	12.0975	12.6113	14.1707	-	3	5178559	5178858	+	300	protein_coding	-	Auxin_inducible
Solyc06g065340.1	10.3098	10.5302	13.4635	28.6576	28.624	30.4404	26.0161	22.9806	19.0743	-	6	40876257	40876931	-	675	protein_coding	-	-
Solyc10g080490.2	5.25898	4.21167	4.24892	7.55655	5.98402	8.67095	9.14154	7.44973	7.71592	-	10	61871886	61879235	-	4636	protein_coding	-	-
Solyc11g021365.1	11.1133	6.41093	6.94952	16.4232	14.1328	20.6462	20.4498	13.8368	23.3497	-	11	13679352	13706335	-	1082	protein_coding	-	hATC
Solyc08g082570.3	70.3141	55.5826	62.0412	100.223	91.1453	125.465	112.811	98.8234	170.828	-	8	65433887	65435743	+	577	protein_coding	-	-
Solyc07g064580.3	30.1575	28.6377	28.7725	19.1483	19.972	17.601	17.3999	18.4805	12.4959	-	7	66791973	66795235	+	2328	protein_coding	-	-
Solyc06g082990.3	21.4141	17.8182	14.0592	10.7267	10.8436	9.47145	10.382	8.91725	6.70777	-	6	48618804	48622824	-	2182	protein_coding	-	-
Solyc06g060140.3	7.89629	10.4306	10.4144	5.10076	5.83139	4.83079	5.48351	5.65014	4.08726	-	6	38192918	38220955	-	5156	protein_coding	-	Kinesin
Solyc03g117420.3	34.8718	33.6149	16.7668	19.2966	16.746	19.8247	14.5915	12.1712	9.11187	-	3	68033366	68053906	-	7225	protein_coding	-	-
Solyc07g018240.1	98.3104	117.413	137.327	216.797	227.572	168.073	166.849	268.993	352.569	-	7	9822969	9823790	-	822	protein_coding	-	ELO
Solyc10g007150.3	81.047	77.1295	73.3676	56.6337	59.2019	48.9815	48.5888	52.1408	48.7442	-	10	1544636	1557166	+	2295	protein_coding	-	-
Solyc09g075440.3	21.3964	19.9248	19.1153	14.4425	16.0982	13.6477	12.6657	12.2365	9.25944	-	9	67559532	67564284	-	2394	protein_coding	Ethylene receptor neverripe [Source:UniProtKB/TrEMBL;Acc:Q41341]	HATPase_c
Solyc07g005580.3	11.6919	9.56035	11.9518	17.9397	18.3629	17.8971	23.6426	17.2192	19.8282	-	7	457897	464999	+	1899	protein_coding	1-acyl-sn-glycerol-3-phosphate acyltransferase [Source:UniProtKB/TrEMBL;Acc:K4CB29]	Acyltransferase
Solyc12g035670.2	12.2048	11.4407	9.64858	7.13773	7.24302	6.0863	6.41308	6.62536	4.36208	-	12	44327823	44348475	+	5221	protein_coding	SAC3 family protein B [Source:Projected from Arabidopsis thaliana (AT3G06290) UniProtKB/Swiss-Prot;Acc:F4JAU2]	SAC3_GANP
Solyc05g056450.3	1.23472	0.926103	1.34989	2.58378	2.8591	1.93782	2.42039	3.2319	3.36111	-	5	66587020	66588956	-	1572	protein_coding	-	-
novel.145	10.6316	12.0443	8.66812	5.50902	5.21492	6.2779	6.48435	4.37292	3.55895	-	12	36397118	36399762	+	2645	-	-	-
Solyc12g014130.2	1.35777	1.03158	1.00554	2.21336	1.85703	2.64961	2.82048	2.39756	2.34566	-	12	4939179	4946385	+	2615	protein_coding	IQ-domain 10 [Source:Projected from Arabidopsis thaliana (AT3G15050) UniProtKB/TrEMBL;Acc:Q9LKA0]	-
Solyc01g091660.3	8.74987	4.76915	6.21784	16.514	13.7179	13.643	15.7325	11.3419	20.0479	-	1	85130865	85132216	-	1239	protein_coding	-	-
Solyc05g008100.1	7.94949	3.32676	4.39344	16.1603	12.5592	19.3113	16.5779	13.4105	14.6122	-	5	2521502	2521900	-	399	protein_coding	-	-
Solyc03g121180.3	67.2557	62.5843	64.7991	95.3545	97.2402	82.5257	91.1561	112.385	128.788	-	3	70840093	70847534	-	3126	protein_coding	-	Lipase_GDSL
Solyc02g082480.3	15.3542	15.5914	16.955	11.2713	11.3513	9.88149	8.93517	10.8158	8.21726	-	2	46737099	46741904	-	3518	protein_coding	Glutamate receptor [Source:UniProtKB/TrEMBL;Acc:G5EKP3]	ANF_receptor
Solyc01g079830.3	1.33425	1.83253	2.0706	2.86185	3.45125	3.55389	4.21607	3.89284	8.68502	-	1	78813904	78815775	-	958	protein_coding	-	-
Solyc08g077900.3	35.056	30.8739	3.67681	6.21113	2.53756	2.76786	2.60402	1.1521	0.844278	-	8	61925910	61929099	+	1079	protein_coding	Expansin-like protein [Source:Projected from Arabidopsis thaliana (AT4G17030) UniProtKB/TrEMBL;Acc:Q0WRS3]	-
Solyc02g091880.3	86.1986	79.0374	105.327	131.191	145.531	150.374	140.545	157.269	204.19	-	2	53747891	53751067	+	798	protein_coding	-	-
Solyc12g020110.2	3.60539	5.09777	4.431	2.84079	3.13145	3.21211	2.42005	2.23452	1.75569	-	12	14053664	14059567	+	3217	protein_coding	-	SNF2_N
Solyc02g084570.3	8.59725	6.65932	6.86827	13.2886	11.7333	15.6902	15.4043	16.1197	11.1442	-	2	48284598	48288482	-	2109	protein_coding	-	p450
Solyc02g070770.3	42.9355	32.2491	42.8932	59.1397	55.0018	69.1044	68.6923	62.616	89.086	-	2	40950415	40953974	-	1268	protein_coding	-	-
Solyc04g016160.3	7.40878	9.10952	6.92647	4.54857	4.96807	3.90164	3.85019	4.85443	4.24255	-	4	6901695	6916521	-	4409	protein_coding	-	-
Solyc07g052610.3	18.6405	10.0624	14.243	36.1745	24.6681	45.0218	49.5362	22.7003	37.1223	-	7	61204845	61206268	-	800	protein_coding	Cyclin [Source:UniProtKB/TrEMBL;Acc:K4CFG0]	-
Solyc09g091860.3	5.43887	6.24302	5.1785	3.46193	3.40933	3.27397	3.20852	3.44839	3.07587	-	9	71550868	71560142	+	4561	protein_coding	-	-
Solyc02g071890.3	33.7416	29.7152	32.902	46.4108	41.1554	51.3575	56.2825	47.8593	51.0195	-	2	41832242	41838914	+	2026	protein_coding	-	-
Solyc06g060630.1	0.730918	0.339023	0.383513	1.72855	0.73626	1.5843	2.17831	0.920064	2.42831	-	6	38775646	38778288	+	2526	protein_coding	-	Na_H_Exchanger
Solyc01g111870.2	1.40516	2.14902	2.18581	0.657588	0.936755	0.689816	1.00456	0.892543	0.917695	-	1	97935316	97953052	-	9265	protein_coding	Ataxia telangiectasia-mutated and RAD3-related [Source:Projected from Arabidopsis thaliana (AT5G40820) TAIR;Acc:AT5G40820]	PI3_PI4_kinase
Solyc03g080120.1	7.4749	7.01124	11.6002	14.5485	16.9182	26.1975	21.566	21.1769	34.4502	-	3	53452567	53452737	+	171	protein_coding	-	-
Solyc01g057830.3	279.812	158.509	219.713	362.572	323.76	418.422	547.425	341.034	522.616	-	1	64030387	64035220	+	1543	protein_coding	-	S1
Solyc08g081390.3	1.04429	0.690905	0.819732	1.57623	1.45613	3.00116	3.41939	1.78837	1.62497	-	8	64567909	64573642	-	4896	protein_coding	-	-
Solyc06g035870.3	44.1689	41.3296	44.8008	69.1161	65.6826	69.5081	66.0332	66.8385	80.6151	-	6	25206688	25208741	-	1179	protein_coding	-	-
Solyc10g011940.2	1.04237	2.1824	1.46717	0.465791	0.737261	0.438388	0.107406	0.650124	0.334303	-	10	4218712	4236572	-	4905	protein_coding	-	Chromo
Solyc06g007540.3	30.7272	30.2836	39.482	52.4985	48.8397	48.9821	56.4924	55.6936	84.0023	-	6	1519353	1524228	-	1117	protein_coding	-	-
Solyc01g111740.3	6.6927	8.80408	7.93149	4.24325	4.6613	3.53912	2.85987	4.87672	3.85097	-	1	97840903	97848351	+	4810	protein_coding	-	-
Solyc04g010190.1	78.1542	49.279	64.4217	134.41	111.569	131.931	125.699	111.036	119.226	-	4	3508453	3509022	-	570	protein_coding	-	-
Solyc03g026210.3	19.3273	13.9128	15.7297	24.2988	18.9581	31.0525	36.1152	24.297	36.2162	-	3	3633575	3637779	-	1308	protein_coding	CRR1 [Source:Projected from Arabidopsis thaliana (AT5G52100) UniProtKB/TrEMBL;Acc:A0A178UH15]	DapB_N
Solyc10g080600.2	15.1589	10.558	12.8756	22.2559	17.1613	26.8991	29.4685	20.3607	46.2768	-	10	61944673	61945469	-	584	protein_coding	-	-
Solyc02g090850.3	64.1489	73.9389	56.4006	38.4191	35.1831	39.5487	41.4878	35.4537	27.2799	-	2	52957670	52966033	+	2273	protein_coding	-	-
Solyc11g011540.2	7.32853	9.8835	8.00202	2.91224	2.35634	3.46742	4.97578	2.27848	2.68613	-	11	4593265	4596096	+	1447	protein_coding	-	-
novel.110	5.26011	1.02722	1.33967	16.3468	13.9589	15.8376	17.886	16.1053	5.29102	-	11	36345645	36346436	+	792	-	-	-
Solyc01g108330.2	9.87986	8.03182	7.22053	16.1459	15.9154	17.4368	14.325	16.3824	20.7469	-	1	95574186	95574990	+	805	protein_coding	-	-
Solyc07g005470.3	1.0648	2.3114	2.07518	5.59557	6.29785	4.29908	6.39869	5.90813	3.19641	-	7	375058	379711	-	2223	nontranslating_CDS	-	-
Solyc01g080280.3	492.048	273.14	373.456	784.409	659.009	897.554	1020.28	708.928	679.112	-	1	79383392	79388900	+	1905	protein_coding	Glutamine synthetase [Source:UniProtKB/TrEMBL;Acc:K4AXS2]	-
Solyc04g007800.3	0	0.11604	0	0.275183	0.280005	0.971225	1.90361	1.02531	1.0698	-	4	1490765	1493714	-	738	protein_coding	-	C2
Solyc08g079620.3	111.332	69.9976	92.1841	164.921	148.109	177.47	202.148	138.511	207.466	-	8	63224078	63229000	+	1180	protein_coding	ATP-dependent Clp protease proteolytic subunit [Source:UniProtKB/TrEMBL;Acc:K4CNW2]	-
Solyc12g098960.2	4.13327	4.2308	4.53846	8.00058	7.67873	7.93691	9.22418	7.91851	6.69912	-	12	67283483	67288835	+	2348	protein_coding	-	Pkinase
Solyc02g068450.3	52.5406	39.2803	54.2379	79.2903	80.1933	82.7228	79.7831	82.8818	95.6081	-	2	38962927	38968657	+	956	protein_coding	-	-
Solyc09g006000.3	18.9264	13.7309	18.1021	25.5463	23.6507	25.8958	32.3554	28.2215	58.0411	-	9	679042	681537	-	948	protein_coding	-	-
Solyc08g075950.2	20.9858	19.982	16.8349	9.29708	9.81781	8.11919	5.75225	9.56961	11.5417	-	8	60148280	60153307	-	2310	protein_coding	-	-
Solyc03g097250.3	73.1888	67.712	69.7407	100.944	85.5939	99.8089	121.214	99.6199	135.214	-	3	60982323	60984299	-	848	protein_coding	-	-
Solyc03g114140.3	14.6445	13.3132	11.8242	8.32823	8.13613	7.92452	8.47929	8.02434	7.13927	-	3	65636053	65642409	-	4432	protein_coding	RNA-dependent RNA polymerase [Source:UniProtKB/TrEMBL;Acc:K4BKR6]	-
Solyc06g072700.3	40.827	45.3358	39.3068	28.9606	33.7732	31.37	26.5455	25.488	19.2631	-	6	44973995	44976460	-	1548	protein_coding	-	HMA
Solyc09g074855.1	15.4792	14.627	16.9617	24.1906	24.4831	28.7633	25.7306	25.7865	40.2947	-	9	67097539	67102596	-	1572	protein_coding	-	-
Solyc12g013900.2	206.367	183.578	202.983	343.722	315.727	337.079	342.955	299.94	293.862	-	12	4704861	4706760	-	1587	protein_coding	-	Cu_bind_like
Solyc07g006630.3	50.4407	35.5866	25.8458	70.4527	52.8525	75.1518	95.2519	65.2683	81.5631	-	7	1494884	1496758	-	1344	protein_coding	Zinc finger protein CONSTANS-LIKE 5 [Source:Projected from Arabidopsis thaliana (AT5G57660) UniProtKB/Swiss-Prot;Acc:Q9FHH8]	CCT
Solyc07g043570.3	33.9909	29.9232	30.0279	49.3812	41.0529	64.9225	74.0016	46.6496	54.9122	-	7	57611813	57618426	+	1461	protein_coding	-	Aldo_ket_red
Solyc04g078860.3	2.95964	2.97434	3.56334	2.04552	1.95218	2.19072	1.61019	1.81713	1.40059	-	4	63605948	63613373	+	3599	protein_coding	-	ANF_receptor
Solyc04g054340.1	100.694	91.7542	56.9317	53.7934	38.5407	31.5244	31.3587	46.1127	33.7399	-	4	52281532	52281783	+	252	protein_coding	-	-
Solyc10g055420.2	0.793192	0.264313	0.52884	2.10428	1.68559	2.73896	3.30363	1.57284	2.08866	-	10	56696737	56699139	-	1134	protein_coding	-	-
Solyc07g062190.3	323.287	205.451	263.222	408.823	366.708	487.451	588.24	387.31	770.348	-	7	65121394	65125547	+	976	protein_coding	-	-
Solyc06g071570.3	0.0949987	0.157527	0.354855	0.526391	0.587449	0.519394	0.939711	0.90382	0.75153	-	6	44202462	44206335	+	2990	protein_coding	-	-
Solyc06g068010.3	62.6664	38.692	56.505	78.1643	71.4912	89.7923	110.274	82.6309	164.086	-	6	42271949	42277214	+	1214	protein_coding	-	Biotin_lipoyl
Solyc05g005150.1	25.9036	20.159	23.4179	10.355	11.4183	10.9479	11.6231	14.7626	10.4766	-	5	135884	136996	-	1113	protein_coding	-	F-box
Solyc06g048540.3	43.1033	36.0016	46.3671	62.4902	62.0988	63.1293	77.9609	64.6231	69.3523	-	6	31295425	31299908	-	1564	protein_coding	ABC transporter I family member 6, chloroplastic [Source:Projected from Arabidopsis thaliana (AT3G10670) UniProtKB/Swiss-Prot;Acc:Q9CAF5]	ABC_tran
Solyc07g052060.2	0.621817	0.33745	0.727111	3.64557	3.39279	5.43954	3.94683	2.08243	1.43586	-	7	60735103	60736356	-	1142	protein_coding	-	-
Solyc01g110500.3	0.357291	0.0538599	0.116053	1.9159	1.36463	1.35239	1.39898	1.42769	1.68063	-	1	97104099	97105230	+	795	protein_coding	-	-
Solyc08g076210.3	13.1272	14.1296	20.432	28.6026	27.0944	27.8792	27.028	30.1098	37.8335	-	8	60350007	60357939	+	1594	protein_coding	Secretory carrier-associated membrane protein 4 [Source:Projected from Arabidopsis thaliana (AT1G32050) UniProtKB/Swiss-Prot;Acc:Q9C6X2]	-
Solyc08g068660.1	3.66614	0.865023	2.48518	0.341894	0.521828	0	0	0	0	-	8	57848561	57848857	-	297	protein_coding	-	-
Solyc10g086580.2	901.474	436.038	579.661	1272.03	956.198	1639.66	1774.25	1281.22	1224.63	-	10	65486787	65489640	-	1756	protein_coding	-	AAA
Solyc10g012430.3	9.04891	9.3838	7.85731	5.91883	5.2404	4.43117	5.05157	5.07343	3.35611	-	10	5064271	5078185	-	2642	protein_coding	-	-
Solyc04g064720.3	13.4924	10.6757	10.3347	17.2907	14.4903	29.3526	23.4779	18.5288	19.5856	-	4	55872472	55877836	-	2214	protein_coding	-	-
Solyc09g089940.1	14.2221	16.4205	14.8709	12.5734	11.5522	10.0487	6.78946	10.0529	6.18741	-	9	70027876	70029789	+	1914	protein_coding	-	-
Solyc03g006420.3	15.8778	17.5018	17.762	10.1191	12.4655	9.97227	9.25244	11.5465	7.84458	-	3	1013885	1022898	-	4049	protein_coding	Origin recognition complex subunit 1 [Source:UniProtKB/TrEMBL;Acc:K4BE65]	AAA
Solyc08g043180.3	27.8821	18.9756	25.4215	38.9776	40.2564	49.8901	53.4733	39.1784	43.973	-	8	22875423	22881145	+	1214	protein_coding	-	-
Solyc01g008620.3	4.66091	2.29946	0.900852	0.826221	0.546454	0.777612	0.0476291	0.615686	0.345909	-	1	2635021	2636761	+	1229	protein_coding	-	Glyco_hydro_17
Solyc06g083270.3	6.95581	11.7376	14.9724	20.8207	24.2444	16.8974	29.0969	23.4684	23.3515	-	6	48800300	48804073	+	1368	protein_coding	-	ER_lumen_recept
Solyc04g063350.3	54.2871	55.3837	27.6737	21.4135	20.7818	16.8163	17.526	24.1418	19.4657	-	4	55473351	55480565	+	1847	protein_coding	-	-
Solyc02g082930.3	146.958	206.488	100.634	94.7469	82.3118	63.1896	48.1398	80.2727	68.7043	CHI17	2	47109617	47110752	+	777	protein_coding	Acidic 27 kDa endochitinase [Source:UniProtKB/Swiss-Prot;Acc:Q05540]	-
Solyc08g083140.3	11.5584	11.9697	13.4215	17.4821	14.4415	16.6256	21.3497	19.1617	20.7661	-	8	65802623	65809717	+	1667	protein_coding	-	Abhydrolase_1
Solyc10g005740.2	3.93013	5.8271	4.4942	1.7129	2.52625	1.96988	1.68641	2.25372	2.6245	-	10	587506	594250	-	2638	protein_coding	-	CRAL_TRIO_N
Solyc03g123880.3	59.4947	52.0052	63.141	74.5876	77.3975	91.0073	114.944	83.1363	161.171	-	3	72072458	72075307	+	1375	protein_coding	-	-
Solyc11g011250.2	29.3518	17.2821	23.3139	35.3759	33.9501	41.6183	51.2166	36.4766	56.3652	-	11	4289546	4296901	-	2879	protein_coding	DHAR3 [Source:Projected from Arabidopsis thaliana (AT5G16710) UniProtKB/TrEMBL;Acc:A0A178UIL9]	-
Solyc01g091580.3	22.1678	16.1847	19.265	25.0596	25.1195	31.279	38.2579	28.1845	39.9381	-	1	85047373	85054401	-	2725	protein_coding	Cell division protein FtsY homolog, chloroplastic [Source:Projected from Arabidopsis thaliana (AT2G45770) UniProtKB/Swiss-Prot;Acc:O80842]	-
Solyc05g055110.3	17.0161	16.7833	15.1477	10.676	10.0925	8.36497	5.71173	9.77507	3.14542	-	5	65757801	65766184	+	4827	protein_coding	-	-
Solyc10g086690.2	3.75244	4.03035	2.84035	1.86844	1.49901	1.64861	1.0771	1.33878	1.71923	-	10	65581571	65584923	+	1413	protein_coding	-	-
Solyc08g068120.2	1.98915	2.15191	2.38173	1.15727	1.28159	0.863914	1.28604	1.24681	0.8506	-	8	57251633	57282200	+	10924	protein_coding	Helicase and polymerase-containing protein TEBICHI [Source:Projected from Arabidopsis thaliana (AT4G32700) UniProtKB/Swiss-Prot;Acc:Q588V7]	DEAD
Solyc06g053450.3	146.995	139.872	104.396	90.9234	94.6499	81.392	69.7284	82.4796	57.4608	-	6	36344091	36346669	+	1114	protein_coding	-	-
Solyc10g074960.2	18.1506	19.469	18.0391	14.2439	13.3624	14.2027	11.2363	10.54	6.71018	-	10	58737522	58744952	+	1964	protein_coding	-	-
Solyc12g089230.2	1.20878	1.16819	1.50059	2.4329	2.2587	2.23545	2.45692	2.58994	4.84325	-	12	65314228	65323747	+	2859	protein_coding	-	LAG1
Solyc03g096890.2	14.0835	12.4142	16.1487	8.51243	10.3486	6.52966	7.68127	9.0296	5.69587	-	3	60685377	60698041	-	5022	protein_coding	Serine/threonine-protein kinase TIO [Source:Projected from Arabidopsis thaliana (AT1G50240) UniProtKB/Swiss-Prot;Acc:Q2QAV0]	Pkinase
Solyc01g110000.3	20.8607	16.6207	14.4779	28.8819	28.1142	34.7568	35.5671	27.0718	31.9596	-	1	96740692	96746954	+	2839	protein_coding	Beta-galactosidase [Source:UniProtKB/TrEMBL;Acc:K4B3L3]	-
Solyc09g065300.3	29.0608	25.5781	29.6884	48.3416	48.1657	55.0978	48.2006	43.2566	53.1152	-	9	63587011	63592707	-	606	protein_coding	-	-
Solyc11g005130.2	12.0223	12.9041	11.6903	8.55481	8.4833	8.33633	7.91877	7.41302	5.88934	-	11	112411	127439	-	3733	protein_coding	-	-
Solyc08g069230.3	27.605	18.9412	27.2706	32.2595	31.5783	42.676	48.414	39.9929	77.0951	-	8	58340150	58345580	-	746	protein_coding	-	-
Solyc05g013480.3	42.5422	34.4134	32.3994	58.9404	49.4582	67.1786	67.3896	57.7009	60.8783	-	5	6685952	6691394	-	1243	protein_coding	-	-
novel.267	2.10405	2.50857	1.5843	31.2833	29.5354	25.9435	5.55798	7.86159	5.52107	-	4	33993943	33996216	+	495	-	-	-
Solyc06g082600.3	172.842	138.514	181.119	274.642	248.134	290.501	270.026	262.625	380.83	-	6	48412113	48415756	-	447	protein_coding	UBC39 [Source:UniProtKB/TrEMBL;Acc:B7U4A4]	UQ_con
Solyc07g006520.3	37.4875	25.8544	33.2021	56.3689	53.4708	60.869	66.8898	57.1671	51.0948	-	7	1318166	1325541	-	1941	protein_coding	-	-
Solyc03g006870.3	33.8375	22.1045	29.2788	51.146	44.3598	65.8356	64.4114	55.3248	44.081	-	3	1382836	1390801	+	2710	protein_coding	Phosphoglucomutase, chloroplastic [Source:Projected from Arabidopsis thaliana (AT5G51820) UniProtKB/Swiss-Prot;Acc:Q9SCY0]	PGM_PMM_III
Solyc05g008440.2	160.719	153.104	84.6752	66.9562	63.3568	67.3104	69.1737	64.1996	57.5873	-	5	2793730	2798560	+	985	protein_coding	-	-
Solyc04g015850.2	20.1451	21.0297	27.8096	41.1841	39.3411	41.7795	37.4673	45.1841	40.8647	-	4	6219491	6220659	-	1128	protein_coding	-	-
Solyc02g069010.3	33.8733	29.5828	33.2633	44.8313	40.8452	48.77	60.1942	45.9944	56.8051	-	2	39527979	39543123	+	1624	protein_coding	-	-
Solyc11g011150.2	7.12904	7.40227	5.52223	4.25114	4.40787	3.74622	3.35451	4.09536	2.88094	-	11	4223794	4234117	+	3141	protein_coding	DNA repair protein RAD4 [Source:Projected from Arabidopsis thaliana (AT5G16630) UniProtKB/Swiss-Prot;Acc:Q8W489]	-
Solyc02g021430.1	16.7056	19.2475	14.225	27.7285	23.0539	33.6591	29.0456	27.5817	37.5205	-	2	23200559	23201479	+	921	protein_coding	-	-
Solyc09g065920.3	8.37894	7.65972	6.8526	11.714	8.81697	14.2341	14.9856	11.5818	15.4325	-	9	64440097	64444982	+	1582	protein_coding	-	-
Solyc03g046340.3	23.1074	18.2344	19.8463	27.7813	27.6331	31.002	38.6914	29.3816	40.7688	-	3	12312814	12320912	-	2522	protein_coding	-	AAA
Solyc03g025410.3	45.5079	35.6998	40.0777	70.6179	67.8228	81.2619	71.6501	60.4432	67.6933	-	3	2827583	2859634	-	3254	protein_coding	-	adh_short
Solyc03g065250.3	75.5077	71.5438	58.3941	94.9661	91.8111	91.0246	129.464	105.406	111.718	-	3	43244895	43248257	-	2069	protein_coding	-	-
Solyc01g067560.3	9.8719	9.0023	9.97003	6.89225	7.60799	5.7813	5.52228	6.23788	4.24125	-	1	76161995	76182287	-	4081	protein_coding	-	DIRP
Solyc04g008210.2	5.04388	2.6582	2.16724	6.30381	3.98725	9.57089	11.0492	5.93989	11.7693	-	4	1894067	1896686	+	1192	protein_coding	Xyloglucan endotransglucosylase/hydrolase [Source:UniProtKB/TrEMBL;Acc:K4BNX7]	-
Solyc03g115700.3	16.9743	14.2636	10.9647	8.88415	8.63806	8.2647	7.88133	7.79376	4.99866	-	3	66824354	66833144	+	6172	protein_coding	Non-specific serine/threonine protein kinase [Source:UniProtKB/TrEMBL;Acc:Q6XNM3]	Pkinase_Tyr
Solyc08g081710.3	24.5529	31.9694	34.6918	16.2929	19.0903	13.8758	7.65303	18.1913	12.796	-	8	64816538	64818485	-	1851	protein_coding	-	-
Solyc06g082390.3	121.297	119.602	100.646	71.0306	78.7015	73.4809	64.4465	74.6549	71.5732	-	6	48263416	48268757	+	1238	protein_coding	RNA-directed DNA methylation 4 [Source:Projected from Arabidopsis thaliana (AT2G30280) UniProtKB/Swiss-Prot;Acc:Q8GYP3]	-
Solyc10g049420.2	47.6926	63.4861	41.5637	31.7949	33.1193	32.5264	19.5603	29.5661	24.5032	-	10	45703587	45704279	+	404	protein_coding	-	-
Solyc03g113380.3	11.3131	9.4574	11.3632	8.31351	8.02089	7.31427	6.6714	5.90008	4.13924	-	3	65010704	65015758	-	3536	protein_coding	-	-
Solyc08g029090.3	14.7856	25.572	17.8444	9.62222	11.9266	9.36419	7.14031	11.1504	9.04886	-	8	38296573	38299646	-	2443	protein_coding	-	B3
Solyc07g049290.3	44.2219	40.1229	41.4302	30.5371	28.4702	28.4397	26.517	28.8364	24.3816	-	7	59670823	59680020	-	3415	protein_coding	-	-
Solyc05g005860.2	6.60572	5.85022	6.67158	8.26509	9.04817	9.15923	11.7838	10.6447	11.2989	-	5	665736	672023	+	1376	protein_coding	-	DUF6
Solyc12g094490.2	20.3118	16.8105	14.0748	11.4897	11.3289	9.36323	8.73282	9.41225	4.58128	-	12	65684152	65692648	+	3566	protein_coding	Polyadenylation and cleavage factor homolog 4 [Source:Projected from Arabidopsis thaliana (AT4G04885) UniProtKB/Swiss-Prot;Acc:Q0WPF2]	-
novel.22	10.4374	11.0587	13.5488	24.8659	24.0406	17.3547	22.2161	19.9171	19.5107	-	1	97455592	97458105	+	1270	-	PF01190:Pollen proteins Ole e I like	-
Solyc02g084330.3	2.05551	2.32394	2.94188	1.03334	0.771059	0.810453	0.635399	0.440014	0.576828	-	2	48005923	48007650	+	737	protein_coding	-	-
Solyc05g007240.1	54.8254	53.2582	38.838	85.5858	66.5196	103.191	86.8565	79.6828	105.615	-	5	1896488	1897012	+	525	protein_coding	-	-
Solyc11g044530.2	30.1454	20.7757	24.0378	47.174	42.8114	53.677	53.6013	41.7845	42.7573	-	11	32756734	32765479	-	1115	protein_coding	-	-
Solyc11g016970.2	1.23038	2.23863	2.13299	0.460302	0.499592	0.487374	0.05307	0.571682	0.532252	-	11	7627701	7632851	+	3309	protein_coding	Protein DETOXIFICATION [Source:UniProtKB/TrEMBL;Acc:K4D6K1]	MatE
Solyc04g045580.3	13.4456	11.6199	11.7986	17.2132	15.1718	24.0698	25.6776	18.2037	22.6672	-	4	34000351	34017170	-	1345	protein_coding	-	-
Solyc01g028870.3	27.9036	23.3452	33.4011	39.6852	35.5364	44.4877	53.0864	43.4777	74.5215	-	1	40937583	40946144	-	1493	protein_coding	-	-
Solyc05g013310.1	22.7361	29.2031	24.1784	12.0248	6.00445	7.46629	15.4043	7.70427	9.18967	-	5	6403433	6403888	-	456	protein_coding	-	Pkinase_Tyr
Solyc07g063735.1	2.23286	2.43222	2.45301	1.52544	1.45845	1.70658	1.31408	1.42168	1.45977	-	7	66247173	66283747	-	8820	protein_coding	-	Pkinase_Tyr
Solyc06g082860.3	0.944044	0.577612	0.649353	2.20356	1.36348	2.10195	2.33458	1.5216	2.7071	-	6	48554224	48558278	-	1705	protein_coding	-	Cytochrom_B561
Solyc10g076920.2	2.1731	2.62396	2.1705	1.10702	1.42284	1.63138	1.26289	1.2405	1.04542	-	10	59986092	59992349	+	4357	protein_coding	-	bZIP_1
Solyc01g005420.2	6.4686	4.2974	3.23532	7.98097	6.62159	12.0616	13.3069	8.30006	14.6138	-	1	293554	294380	-	827	protein_coding	-	C2
Solyc06g071860.3	27.7871	32.0066	27.5784	22.5414	24.7938	19.6521	15.4416	19.4999	12.3647	-	6	44413757	44419320	+	2392	protein_coding	-	zf-CCCH
Solyc06g050840.3	20.9812	20.9491	16.9037	24.4762	25.4868	35.2146	41.1011	28.3796	57.0021	-	6	33757377	33759098	+	977	nontranslating_CDS	-	-
Solyc09g011470.3	14.7469	18.4537	13.0637	10.8731	8.36633	9.35599	8.65092	8.22684	7.63178	-	9	4793465	4797215	+	1130	protein_coding	-	-
Solyc09g092250.3	33.9659	34.314	27.4019	16.8114	18.0525	17.2403	20.1441	16.2317	10.8046	-	9	71863432	71872307	+	3766	protein_coding	-	RRM_1
Solyc06g035690.3	8.91125	7.20361	6.37695	10.1244	9.08625	14.6515	15.3916	11.6999	15.7188	-	6	24804933	24811356	+	1700	protein_coding	-	-
Solyc12g008510.2	19.4978	21.0126	17.1679	11.5572	11.8145	11.0987	12.2092	11.5021	10.0952	-	12	1919097	1924154	-	1889	protein_coding	Phosphotransferase [Source:UniProtKB/TrEMBL;Acc:K4DBT9]	-
Solyc06g065180.3	51.3584	51.531	71.6212	87.6869	95.9987	99.4162	96.2432	103.667	178.799	-	6	40755616	40765369	+	1037	protein_coding	-	-
Solyc03g121900.1	482.701	246.241	424.09	632.189	609.792	850.925	763.888	687.812	1655.84	-	3	71407863	71408183	-	321	protein_coding	Putative lipid-transfer protein DIR1 [Source:UniProtKB/TrEMBL;Acc:K4BMY8]	-
Solyc01g008520.3	11.071	7.65098	6.99921	4.1381	3.85433	4.45637	4.62417	4.03245	3.04611	-	1	2555045	2564589	+	1595	protein_coding	-	-
Solyc10g080690.2	13.6744	17.0648	20.7745	31.0939	33.7795	26.5711	29.4999	32.574	30.7915	-	10	62035062	62037307	+	1641	protein_coding	Patatin [Source:UniProtKB/TrEMBL;Acc:K4D2V9]	-
novel.487	8.17543	9.6342	8.56975	4.45225	4.33157	4.57167	5.35831	3.45078	4.92862	-	9	49375712	49378311	+	2600	-	-	-
Solyc02g071510.3	46.7022	42.4472	37.683	25.5691	28.0836	23.6906	26.1509	27.3759	24.8195	-	2	41479308	41484446	-	2075	protein_coding	-	Bromodomain
Solyc01g096740.3	26.0629	27.9178	24.5009	18.9965	22.9741	17.0219	13.9206	17.9947	12.3967	-	1	87613005	87633782	-	2523	protein_coding	-	MFS_1
Solyc11g069340.2	28.4431	26.946	23.73	17.1993	20.4606	15.0915	15.6695	17.2603	12.2642	-	11	54235151	54246747	+	3194	protein_coding	-	zf-CCCH
novel.52	17.8075	22.0018	14.6731	7.58013	7.99535	7.99942	3.0198	6.149	10.2707	-	10	6105866	6109388	+	2927	-	-	-
Solyc10g008160.3	1.42524	1.28909	1.08853	2.85046	2.81634	2.91605	3.42929	2.81456	3.36026	-	10	2280726	2285553	+	1229	protein_coding	-	-
Solyc12g055720.2	57.5689	55.6687	52.7648	43.4527	45.1652	40.3527	33.365	37.6969	26.938	-	12	62635480	62645995	-	2879	protein_coding	-	Pkinase_Tyr
Solyc09g076030.3	17.4207	14.8663	15.1053	19.8968	18.4733	28.1267	32.5539	22.6981	40.7193	-	9	68138964	68142190	-	962	protein_coding	-	-
Solyc06g072830.3	98.1772	95.3404	118.262	53.0352	64.2741	47.4612	63.0719	53.6928	68.2344	-	6	45057320	45059639	+	1368	protein_coding	-	WD40
novel.279	2.45665	1.30704	1.0702	5.20731	3.78468	5.17809	4.25263	3.99259	4.52337	-	4	65977011	65978648	+	1638	-	-	-
Solyc07g041510.2	28.9523	33.5596	28.9712	18.8052	19.2443	17.0205	18.2333	19.5601	13.1164	-	7	53529614	53560509	+	3769	nontranslating_CDS	-	-
Solyc04g007730.3	16.2475	16.0421	18.1367	24.8455	23.1781	24.4226	26.9667	26.6492	29.6074	-	4	1405731	1409020	-	1081	protein_coding	-	-
Solyc05g012600.3	57.3132	38.1634	41.6904	76.8756	72.6646	100.723	96.6543	68.4328	110.321	-	5	5809718	5811254	+	883	protein_coding	-	-
Solyc04g071120.3	12.7689	10.8294	7.20291	4.55551	4.17321	4.77649	5.96628	4.39537	4.34621	-	4	58109727	58124781	-	3689	protein_coding	-	Pkinase_Tyr
Solyc05g010440.2	3.05532	4.54632	4.03367	2.04353	2.2586	1.40932	1.94985	1.4628	1.01149	-	5	4681641	4685680	+	1441	protein_coding	-	-
Solyc11g071300.2	7.77097	7.35207	7.97444	3.96789	5.44826	3.59215	4.37065	4.69508	2.85838	-	11	55120291	55131325	-	3442	protein_coding	-	Myb_DNA-binding
Solyc06g007910.3	19.6292	29.242	35.7798	61.0906	72.8293	67.2088	46.9241	60.8155	82.1607	-	6	1794510	1795843	+	615	protein_coding	-	-
Solyc06g007160.3	27.4946	17.863	20.5656	38.0006	28.7357	51.5464	59.8529	35.1481	46.2009	-	6	1216988	1218095	-	489	protein_coding	-	-
Solyc10g005530.3	44.7119	43.2737	39.916	28.0225	30.1783	27.1725	26.9904	29.1458	24.2969	-	10	428279	445465	-	2917	protein_coding	Nuclear cap-binding protein subunit 1 [Source:Projected from Arabidopsis thaliana (AT2G13540) UniProtKB/Swiss-Prot;Acc:Q9SIU2]	-
Solyc04g009700.3	6.07444	6.44967	6.6591	10.9048	9.79901	7.99737	10.9398	10.4026	14.3147	-	4	3045827	3049803	+	1434	protein_coding	-	DSPc
Solyc03g113370.3	3.2786	4.38392	3.94857	2.37455	1.95926	1.71912	2.31653	2.22805	1.92091	-	3	64997240	65007611	-	6671	protein_coding	-	UCH
Solyc12g098130.1	4.87334	0.839581	3.7312	12.8173	6.9641	11.7118	16.4992	9.14054	13.3967	-	12	66744385	66744792	-	408	protein_coding	-	-
Solyc01g095980.3	10.432	7.85487	8.20453	12.6928	11.2394	13.9304	17.6132	13.24	21.161	-	1	86970539	86974441	+	1788	protein_coding	-	-
Solyc02g071080.2	1.00885	1.35181	1.60203	2.84511	3.50658	4.33717	3.00304	3.07142	4.55368	-	2	41141123	41142703	-	1267	protein_coding	-	-
Solyc02g065000.1	1.72314	0.820281	1.76748	5.15494	4.35456	7.43769	4.70981	10.6647	3.49033	-	2	36696651	36697172	+	522	protein_coding	-	-
Solyc03g120630.3	342.798	230.068	257.329	494.369	425.673	500.816	541.009	434.189	513.884	-	3	70459022	70460289	-	780	protein_coding	30S ribosomal protein S17, chloroplastic [Source:Projected from Arabidopsis thaliana (AT1G79850) UniProtKB/Swiss-Prot;Acc:P16180]	-
Solyc03g083350.3	15.4352	14.9119	13.5902	11.7818	10.4699	9.61483	7.72213	10.0302	7.2023	-	3	54608228	54615871	+	2926	protein_coding	Phosphatidylinositol 4-kinase gamma 3 [Source:Projected from Arabidopsis thaliana (AT5G24240) UniProtKB/Swiss-Prot;Acc:Q9FNF8]	PI3_PI4_kinase
Solyc10g076250.2	29.649	26.7433	21.2467	14.5931	10.9226	9.45446	9.26544	10.7479	1.90871	-	10	59244801	59248929	+	1750	protein_coding	-	Aminotran_3
Solyc01g005680.3	0.594861	0.403527	1.06271	3.03033	1.62286	4.62832	3.06472	2.77317	2.03499	-	1	472529	477341	+	955	protein_coding	-	-
Solyc02g090470.3	2.63791	2.81197	1.56066	0.959855	0.873866	0.772632	0.23298	0.699134	0.664726	-	2	52639285	52647215	+	1005	protein_coding	-	-
Solyc04g079940.3	10.4374	10.6333	8.68976	6.42713	6.53975	7.09095	6.13371	4.7141	5.22345	-	4	64345662	64350472	-	1651	protein_coding	-	NAM
Solyc11g066610.2	2.91741	3.23785	3.74927	4.45892	4.81389	5.8859	6.67441	4.972	7.48525	-	11	52657174	52676401	+	3359	protein_coding	-	Peptidase_S28
Solyc02g078760.1	16.2774	13.9357	20.1597	37.4455	41.4237	34.2548	28.3462	30.3579	34.4306	-	2	43970610	43971371	-	762	protein_coding	-	-
Solyc07g044980.3	18.4331	14.9035	18.5088	13.3311	12.841	12.2936	10.2817	9.41576	5.64997	-	7	58150418	58156415	-	2784	protein_coding	NIM1-like protein 2 [Source:UniProtKB/TrEMBL;Acc:Q6GUF1]	BTB
Solyc12g019480.2	16.8439	22.0333	21.6791	12.1302	14.3503	9.5924	6.8772	13.225	8.72074	-	12	10578878	10583907	+	3294	protein_coding	-	FH2
Solyc06g075650.3	1.93873	1.06027	1.58164	11.7983	11.1686	7.62273	6.91284	6.48581	2.37143	-	6	47156797	47158012	+	1050	protein_coding	Tonoplast intrinsic protein 12 [Source:UniProtKB/TrEMBL;Acc:K4C9T0]	-
Solyc01g105497.1	22.0925	22.935	18.1343	11.2047	9.61962	9.61178	12.2455	9.56719	8.09757	-	1	93540734	93542725	-	435	protein_coding	-	-
Solyc03g083050.3	1.33043	0.835649	1.33244	2.97256	2.2584	4.19651	3.24439	2.44716	4.12464	-	3	54303657	54305200	-	1281	protein_coding	-	-
Solyc05g024190.3	0.0710826	0.0642923	0.207798	0.991031	0.465414	0.538111	2.2852	1.055	1.09427	-	5	30616871	30620391	-	666	protein_coding	-	-
Solyc09g072890.2	7.73025	7.22583	7.93191	4.97191	5.58846	4.88344	4.4792	5.08358	4.35675	-	9	65991995	66010364	-	4391	protein_coding	-	Pre-SET
Solyc05g013750.3	4.03868	3.87983	4.12176	2.7295	2.34704	2.84933	2.34913	2.44186	2.10001	-	5	7063385	7068251	-	3962	protein_coding	-	DSPc
Solyc02g070580.1	6.94712	6.51094	7.32095	11.4286	10.6341	12.652	12.0493	11.5921	11.6947	-	2	40875907	40877412	+	1506	protein_coding	Sterol 22-desaturase [Source:UniProtKB/TrEMBL;Acc:A9QPL5]	p450
Solyc02g080400.2	6.40765	6.98945	8.27995	4.02642	4.84253	3.11331	3.94506	4.32418	2.41668	-	2	45183100	45196141	+	7137	protein_coding	-	CH
Solyc09g082460.3	0.140374	0.0952231	0.341966	1.7689	0.382957	0.929828	0.867845	1.96321	18.6832	-	9	68599474	68604207	-	1349	protein_coding	Homocysteine S-methyltransferase 3 [Source:Projected from Arabidopsis thaliana (AT3G22740) UniProtKB/Swiss-Prot;Acc:Q8LAX0]	-
Solyc11g072970.2	19.6358	18.1553	13.6952	9.59173	10.3102	8.86623	10.1025	9.02087	8.84234	-	11	56408858	56415406	-	1408	protein_coding	-	-
Solyc07g032250.3	17.2739	23.5156	21.0262	30.2225	31.3311	25.96	34.5531	34.3945	46.5887	-	7	36561029	36565091	-	803	protein_coding	-	-
Solyc09g083390.2	16.6173	16.2649	10.4302	7.45212	6.00848	7.00258	7.6387	5.60726	2.37333	-	9	69458051	69465356	-	4299	protein_coding	-	-
Solyc05g055400.3	22.3606	21.3256	21.815	36.8368	40.0524	26.6767	33.1454	44.3203	33.6757	-	5	65904273	65906754	-	1789	protein_coding	-	p450
Solyc02g082200.3	162.807	130.632	168.397	251.276	233.944	276.071	253.895	242.229	375.747	-	2	46452143	46453720	+	492	protein_coding	-	-
Solyc08g005970.3	68.4043	65.3915	64.2326	45.4918	49.3212	41.7896	37.285	47.1749	38.1554	-	8	729441	748838	-	2760	protein_coding	Protein arginine N-methyltransferase [Source:UniProtKB/TrEMBL;Acc:K4CI86]	-
Solyc10g074680.2	9.6741	13.1504	11.708	6.92679	8.17157	5.12432	3.88846	7.4383	4.99314	-	10	58293407	58298528	-	3357	protein_coding	Protein SCARECROW [Source:Projected from Arabidopsis thaliana (AT3G54220) UniProtKB/Swiss-Prot;Acc:Q9M384]	GRAS
Solyc02g071100.3	2.76338	2.4994	2.40931	6.20018	4.52331	6.14736	6.15933	4.10967	7.78971	-	2	41150851	41152758	-	1302	protein_coding	-	-
Solyc06g007350.3	20.4575	15.527	17.545	27.8992	22.6969	33.684	38.0005	27.9634	29.9477	-	6	1381697	1386691	+	1525	protein_coding	-	-
Solyc02g068160.1	5.19353	3.25205	3.89292	11.9966	9.80904	11.0892	12.8434	9.35015	16.9126	-	2	38762054	38762290	-	237	protein_coding	-	-
Solyc03g115690.1	1.32688	0.942953	1.61621	3.10015	3.41303	4.843	3.75006	3.24615	3.58676	-	3	66814204	66815202	-	999	protein_coding	-	-
Solyc12g044910.2	9.18668	10.096	12.9706	18.4599	17.4628	16.8566	18.0158	18.2135	21.9547	-	12	61205001	61209291	-	1917	protein_coding	Nonclathrin coat protein zeta2-COP [Source:UniProtKB/TrEMBL;Acc:Q9MAZ6]	-
Solyc04g079590.3	16.3407	17.2371	15.0088	9.43314	11.5821	11.0977	10.0058	10.4437	9.75419	-	4	64089907	64096487	+	2422	protein_coding	-	B3
Solyc08g067840.3	32.5367	27.6729	31.9616	36.2349	37.6597	49.3118	61.343	42.142	69.468	-	8	56936775	56945065	+	1439	protein_coding	-	-
Solyc09g076000.3	35.78	35.644	26.7742	17.7021	18.4727	19.3565	20.3051	19.2686	14.7662	-	9	68110638	68114515	+	2805	protein_coding	-	Pkinase
Solyc04g080550.3	5.97845	3.23812	6.36759	9.84113	9.82392	12.1039	12.4207	10.1589	11.9947	-	4	64770651	64772751	+	1362	protein_coding	-	NmrA
Solyc06g066477.1	6.30467	5.76989	3.45347	2.76061	2.27976	0.894308	2.35252	1.78884	0.765728	-	6	41844198	41846242	-	1269	protein_coding	-	-
Solyc04g011385.1	16.6263	15.3029	11.8895	7.25802	6.85262	6.28092	7.04043	7.13216	2.7131	-	4	3860350	3863262	-	1455	protein_coding	-	-
Solyc10g009240.3	2.67052	2.31782	1.60342	3.70298	4.26828	3.64168	4.80297	4.52713	4.77549	-	10	3222987	3225014	-	1755	protein_coding	3-ketoacyl-CoA synthase [Source:UniProtKB/TrEMBL;Acc:K4CYA0]	-
Solyc02g083285.1	2.69122	1.43835	1.78803	7.47794	7.74247	7.7171	8.01658	4.46912	8.78806	-	2	47287386	47287998	+	387	protein_coding	IQD20 [Source:Projected from Arabidopsis thaliana (AT3G51380) UniProtKB/TrEMBL;Acc:A0A384L5J3]	IQ
Solyc06g073750.3	0.387336	1.40134	1.38393	0.138467	0.21134	0.0814505	0.0532147	0.270242	0	-	6	45651932	45655035	+	2200	protein_coding	-	Glyco_hydro_3
Solyc12g099590.1	6.19524	4.54618	9.90965	13.6644	11.9904	17.6979	18.5003	13.4787	24.7426	-	12	67667955	67668359	-	405	protein_coding	-	-
Solyc09g083050.3	6.30033	6.27061	4.65996	10.8001	10.1058	9.80076	9.66738	11.2372	10.452	-	9	69144365	69146999	-	1871	protein_coding	3-ketoacyl-CoA synthase [Source:UniProtKB/TrEMBL;Acc:K4CVT1]	-
Solyc03g032180.3	7.52319	8.99524	7.56336	4.32933	4.34512	4.30614	5.26372	3.81272	3.83693	-	3	4700831	4714367	+	2580	protein_coding	-	-
Solyc02g077560.3	41.197	51.6661	44.5084	35.8243	37.6871	25.8464	19.2522	31.3067	16.9045	-	2	43028003	43034598	+	2928	protein_coding	Auxin response factor [Source:UniProtKB/TrEMBL;Acc:K4B8Y1]	Auxin_resp
Solyc07g018070.3	18.3161	27.0673	19.217	11.3141	14.8243	11.5046	10.4716	13.2549	11.4255	-	7	8980989	8986010	-	3572	protein_coding	-	-
Solyc06g082620.1	150.098	161.625	196.653	226.921	254.181	230.415	270.879	283.775	481.767	-	6	48425520	48426158	-	639	protein_coding	-	-
Solyc10g079990.2	36.2311	41.6185	29.4538	19.5608	17.4739	16.9969	22.1631	16.7409	10.6172	-	10	61545954	61551893	-	2105	protein_coding	-	TFIIB_Zn_Ribbon
Solyc07g065520.3	15.9802	15.8502	14.4178	11.5755	12.2036	11.216	9.10109	10.3715	7.44243	-	7	67368914	67374260	-	3158	protein_coding	-	RRM_1
Solyc07g063530.3	35.9085	32.1229	28.4061	44.7461	40.4284	53.5343	60.9165	45.6608	64.3101	-	7	66120019	66124797	+	1205	protein_coding	-	-
Solyc09g089830.3	0.872955	0.668092	0.444953	1.88682	1.29458	2.50783	2.1311	1.05797	1.75734	-	9	69926589	69951944	+	10575	protein_coding	-	2OG-FeII_Oxy
Solyc03g005960.3	10.999	18.0969	18.1884	8.49679	9.69808	6.88486	6.89815	9.5191	6.73405	-	3	646199	656342	+	3878	protein_coding	-	Pkinase
Solyc07g053920.3	5.79832	6.84149	9.27738	10.7991	10.5457	13.066	14.339	12.2045	16.0707	-	7	62460490	62464546	-	1984	protein_coding	-	-
Solyc08g082310.3	0.614818	0.617874	0.221891	2.00252	0.69577	1.75255	1.97091	1.61183	1.34375	-	8	65261017	65266666	-	2079	protein_coding	-	-
Solyc03g097460.3	12.4273	13.7716	10.5479	5.51583	5.11649	6.35333	8.28202	5.50316	5.38576	-	3	61223172	61233128	-	3958	protein_coding	-	-
Solyc10g008980.3	403.204	237.221	277.854	659.766	550.95	871.058	734.578	594.567	495.41	-	10	2993138	2997359	+	1557	protein_coding	-	-
Solyc03g063090.1	13.7514	23.2444	14.059	3.14298	6.88812	5.68861	3.06618	6.69171	5.78398	-	3	35378132	35378341	-	210	protein_coding	-	-
Solyc04g014790.1	4.26184	5.1049	4.37741	8.27658	10.307	10.4637	7.69088	12.8875	18.323	-	4	5030831	5031241	+	411	protein_coding	Cysteine proteinase inhibitor [Source:UniProtKB/TrEMBL;Acc:K4BPY2]	-
Solyc03g096540.3	2.20731	1.26092	0.679232	0.436072	0	0.146578	0	0.132634	0	-	3	60134470	60136060	-	815	protein_coding	-	-
Solyc11g010990.2	37.4783	39.9803	46.204	67.5828	71.9959	62.2945	58.8318	72.3717	91.5769	-	11	4003992	4029678	-	3168	protein_coding	-	ADH_N
novel.162	15.5067	23.3481	8.66626	7.19015	4.18065	5.40911	4.84982	4.21765	7.84013	-	12	39564474	39569967	-	1038	-	-	-
Solyc08g075210.2	0.825507	0.714185	1.88861	4.85002	5.71834	4.66431	4.61544	2.90935	3.49933	-	8	59452369	59453687	-	1319	protein_coding	-	-
Solyc01g005210.3	75.5397	62.1999	53.3917	44.2213	39.0742	40.2019	38.7077	39.4057	33.1753	-	1	165332	169318	+	2713	protein_coding	-	-
Solyc12g089210.2	29.6237	20.7666	26.4662	38.6458	38.2891	44.469	51.0385	40.8879	43.6345	-	12	65301706	65306264	-	1499	protein_coding	-	-
Solyc08g069140.3	3.91461	3.51615	3.51098	2.03376	2.33546	2.13628	2.29455	1.84028	1.65079	-	8	58272026	58276921	+	3495	protein_coding	-	Ion_trans
Solyc06g064570.3	21.5947	21.9901	23.866	34.3707	32.2351	41.2271	47.1244	32.7019	37.4353	-	6	40351119	40355683	+	1585	protein_coding	-	-
Solyc04g071615.1	280.208	217.785	143.262	493.925	453.579	492.064	484.411	497.426	353.995	-	4	58671444	58672355	+	777	protein_coding	-	-
Solyc06g051190.2	1.28471	2.98619	2.04609	1.2741	0.994929	0.976043	0.666154	0.977824	0.443039	-	6	34444352	34473050	-	3427	protein_coding	-	-
Solyc04g064930.3	43.5148	27.1576	32.9553	58.1783	52.9701	70.8582	80.4672	50.0873	82.2791	-	4	56091236	56097898	+	1460	protein_coding	-	-
Solyc06g084080.3	2.32596	3.53433	3.21845	1.29714	1.60753	1.58472	1.36131	1.22153	1.65108	-	6	49371496	49377723	-	3053	protein_coding	-	-
Solyc10g079000.1	26.867	27.2283	38.7186	53.7221	47.3338	48.3969	47.7295	61.9016	72.9819	-	10	60776629	60777213	-	585	protein_coding	Calcium load-activated calcium channel [Source:UniProtKB/TrEMBL;Acc:K4D2E1]	-
Solyc11g067080.2	18.4723	20.3598	16.4173	12.643	13.7762	10.9213	8.86651	12.4788	8.09757	-	11	53118082	53123994	+	2040	protein_coding	-	Pkinase
Solyc04g054760.3	0.918718	0.439918	0.579272	3.65136	2.41792	4.43205	2.73971	2.22117	2.21851	-	4	53139383	53143728	-	876	protein_coding	-	-
Solyc07g054490.3	35.5927	36.531	43.0151	45.6643	49.7265	53.196	60.1693	60.3977	86.8616	-	7	62924952	62930239	-	1362	protein_coding	Secretory carrier-associated membrane protein [Source:UniProtKB/TrEMBL;Acc:K4CFZ4]	-
Solyc04g080240.3	37.1724	31.2066	28.297	21.0067	21.3658	18.0907	17.5659	20.4716	11.7341	-	4	64565815	64575886	-	5745	protein_coding	-	-
Solyc10g079500.2	93.5196	81.7903	70.7413	55.8711	64.9221	55.5306	49.2592	53.3849	40.4314	-	10	61164362	61167211	+	1792	protein_coding	Inosine-5'-monophosphate dehydrogenase [Source:UniProtKB/TrEMBL;Acc:K4D2J1]	-
Solyc07g052910.3	1.61108	1.68136	1.81143	2.85754	3.78667	4.29996	4.6737	3.82018	4.76951	-	7	61444423	61446526	-	764	protein_coding	-	-
Solyc06g076280.2	11.696	10.6627	10.583	6.53058	7.43512	6.44151	6.68001	6.31625	3.97734	-	6	47541025	47545353	+	2550	protein_coding	-	GRAS
Solyc01g067480.3	24.7161	26.8508	23.5332	19.0622	19.8451	17.5817	16.1494	16.6137	13.8307	-	1	75989588	76002105	+	2762	protein_coding	-	Kelch_1
Solyc01g099220.3	4.64095	5.47144	4.60879	2.60457	2.98905	2.79133	2.94121	3.20948	2.4967	-	1	89391682	89412979	+	8538	protein_coding	-	DNA_pol_B
Solyc03g062790.3	46.3204	30.534	38.2131	56.1599	51.4039	69.9331	73.1459	59.2471	77.1988	-	3	34468612	34483042	-	1206	protein_coding	-	-
Solyc10g079190.2	47.7889	40.606	37.0997	31.7043	32.3727	26.5613	22.6221	26.9062	16.1775	-	10	60910429	60914388	-	1374	protein_coding	-	RRM_1
Solyc02g070600.2	2.59923	4.25281	3.55731	1.56605	1.72097	0.700109	0.433334	1.50042	1.27383	-	2	40884390	40887353	-	1621	protein_coding	-	F-box
Solyc09g015450.3	2.77022	2.14764	1.44612	1.008	0.323893	0.374485	0.305832	0.621246	0	-	9	8796146	8797200	-	957	protein_coding	-	-
Solyc03g025890.2	9.32701	11.9602	9.5649	5.8095	6.04464	4.88189	5.89223	5.40949	2.89116	-	3	3317451	3337465	+	3487	protein_coding	-	-
Solyc07g055080.3	13.0724	13.1664	18.8463	26.7566	25.8755	25.8589	24.475	27.6363	34.7568	-	7	63355928	63361757	+	1148	protein_coding	Proteasome subunit alpha type [Source:UniProtKB/TrEMBL;Acc:K4CG47]	Proteasome
Solyc11g042710.2	0.696832	1.28023	0.891218	0.163477	0.166342	0.109899	0	0.0745838	0.30729	-	11	35020329	35023399	-	2174	protein_coding	-	adh_short
Solyc04g082940.3	1.53824	1.97273	1.1186	0.861782	0.601291	0.984885	0.510985	0.576656	0.20617	-	4	66497293	66499506	-	2062	protein_coding	-	-
Solyc02g069410.3	29.7876	22.0708	28.6052	44.6744	41.5029	48.0695	61.4959	39.967	48.7901	-	2	39875070	39883177	-	1424	protein_coding	-	-
Solyc05g050500.1	128.721	80.978	82.8582	185.182	139.826	192.519	226.807	149.192	211.055	-	5	61490700	61491425	+	726	protein_coding	-	-
Solyc02g078540.3	53.2543	60.5529	80.2325	116.451	119.322	101.398	105.228	118.401	117.072	-	2	43770573	43774469	-	1369	protein_coding	Clathrin light chain [Source:UniProtKB/TrEMBL;Acc:K4B978]	-
Solyc08g080690.3	12.1549	14.3341	9.77461	7.4717	7.38857	6.74196	6.65735	6.5099	3.31469	-	8	64016196	64033661	-	6999	protein_coding	-	MBD
Solyc06g069170.3	302.189	208.521	217.17	336.756	286.023	443.985	498.653	349.436	581.336	-	6	43061649	43063266	+	561	protein_coding	-	-
Solyc03g093690.3	182.027	112.042	128.163	264.697	245.23	304.955	319.464	241.057	243.227	-	3	56752588	56755638	+	1213	protein_coding	Methionine sulfoxide reductase A4 [Source:UniProtKB/TrEMBL;Acc:G3K2M4]	PMSR
Solyc01g098740.3	14.4173	6.97048	6.66679	21.3936	15.4754	28.6415	29.657	16.2504	24.6155	-	1	89053885	89057159	-	1806	protein_coding	-	Pkinase
Solyc07g052480.3	259.013	240.55	227.849	185.621	183.285	151.182	117.149	166.784	88.2718	-	7	61097644	61100978	-	3041	nontranslating_CDS	-	-
Solyc02g078880.3	17.6706	19.9206	17.3432	11.2294	13.2803	11.1207	10.8196	12.1239	11.062	-	2	44075218	44081053	-	2229	protein_coding	-	Helicase_C
Solyc01g060130.3	16.1775	17.9896	21.8375	35.7807	30.1064	28.9689	50.6596	29.9804	32.5706	SAR2	1	69612435	69614558	+	1033	protein_coding	GTP-binding protein SAR2 [Source:UniProtKB/Swiss-Prot;Acc:P52884]	Arf
Solyc03g053040.1	19.3873	26.5068	21.5279	11.6049	5.90411	9.67063	11.7072	7.7212	6.65157	-	3	23889141	23889350	+	210	protein_coding	-	-
Solyc01g112160.3	5.70842	6.97425	8.79521	11.2505	10.9584	11.5765	12.9341	12.3861	21.4325	-	1	98144296	98149483	+	1584	protein_coding	-	-
Solyc07g052400.3	28.3658	24.5457	22.8767	14.3097	13.5968	11.6173	14.3278	15.2088	8.27532	-	7	61046405	61052391	+	4396	protein_coding	-	ANF_receptor
Solyc06g083520.3	15.3183	13.728	12.1569	7.00034	9.03779	7.01799	7.24651	8.41376	8.71134	-	6	48958465	48963865	+	2698	protein_coding	-	-
Solyc08g067030.3	57.9015	56.8732	107.551	320.775	261.103	372.886	154.529	187.809	134.276	-	8	55998581	56003515	+	1569	protein_coding	-	-
Solyc01g080580.3	4.80488	8.59328	6.40637	3.48888	3.38663	3.10845	3.77001	2.9837	2.40971	-	1	79673233	79678423	-	3478	protein_coding	-	-
Solyc08g016586.1	0.545194	2.05464	0.973978	0.227382	0.165262	0.114646	0.149805	0.276639	0.0388559	-	8	7998869	8000921	-	1563	protein_coding	-	-
Solyc11g069960.2	2.01975	1.0248	1.17608	3.30198	2.12342	3.88465	6.4871	3.20579	2.87544	-	11	54854747	54857717	-	1922	protein_coding	-	Pkinase_Tyr
Solyc01g105920.3	0.321774	0.527502	0.803474	1.46663	1.0973	1.64931	2.3126	1.83682	1.18677	-	1	93849594	93852680	+	2354	protein_coding	Beta myrcene/limonene synthase [Source:UniProtKB/TrEMBL;Acc:G1JUH4]	-
Solyc09g089550.3	6.86102	6.61931	4.85507	3.08342	3.83268	2.39086	3.09042	2.51778	0.922083	-	9	69728203	69732732	-	2898	protein_coding	-	ZF-HD_dimer
Solyc08g006780.3	138.669	90.2458	94.0849	189.182	174.62	250.965	213.49	165.68	238.542	-	8	1340673	1346303	+	734	protein_coding	-	-
Solyc04g009960.3	102.025	67.8196	38.2192	36.2584	29.8249	31.4606	29.0761	34.0905	21.259	-	4	3278230	3284327	+	2134	protein_coding	-	Beta_elim_lyase
Solyc05g016410.3	77.7994	76.7317	70.7474	54.0245	58.0914	55.8404	51.6496	47.5195	39.4565	-	5	16190385	16203119	+	1904	protein_coding	-	Pkinase
Solyc10g009290.1	19.9349	26.7143	18.9832	13.2919	13.982	12.1575	10.4036	12.5555	12.8988	-	10	3273458	3274813	-	1356	protein_coding	-	HLH
Solyc09g005020.1	0.628699	0.625505	0.306316	1.14623	1.37214	2.22105	2.02117	2.29688	2.33894	-	9	15848	16600	-	753	protein_coding	-	-
Solyc03g098420.3	4.38108	5.87835	3.89866	1.96096	1.87678	1.80447	2.66379	1.40547	0.789629	-	3	62164549	62167259	+	2615	protein_coding	-	-
Solyc02g067460.3	95.8969	104.611	138.67	148.752	169.831	158.446	173.105	202.508	283.346	-	2	38226856	38229464	+	1169	protein_coding	-	-
Solyc04g074730.1	249.019	220.365	230.539	351.681	364.366	338.774	334.809	361.415	415.154	-	4	60752619	60753014	+	396	protein_coding	-	-
Solyc06g074820.3	1212.78	1330.19	2072.15	2945.91	2937.83	2651.18	2784.2	2978.88	2914.48	-	6	46499125	46501420	+	1034	protein_coding	Similar to aquaporin [Source:UniProtKB/TrEMBL;Acc:Q53U42]	-
Solyc02g069830.3	20.4674	24.5722	27.0745	16.4825	17.4929	14.8677	9.79236	16.1541	11.988	-	2	40224395	40232273	-	3222	protein_coding	-	START
Solyc08g075990.3	13.6833	8.3219	9.88525	18.5543	14.274	23.8458	30.3377	16.2804	22.6315	-	8	60178107	60182644	-	1806	protein_coding	-	-
Solyc01g106630.2	11.1858	6.47314	3.04786	2.89959	0.809914	2.87615	1.1799	1.39206	2.78836	-	1	94321306	94324378	-	893	protein_coding	-	SCP
Solyc04g009795.1	6.87408	6.42519	5.13142	4.09354	3.72175	3.21059	3.43045	3.6113	2.9017	-	4	3096032	3100683	-	2679	protein_coding	-	-
novel.290	10.1995	8.88306	5.41997	3.84654	3.73047	3.51771	3.25682	2.99114	4.76292	-	4	23341507	23344885	-	3379	-	-	-
Solyc04g056580.3	78.3296	55.1942	60.0681	114.223	84.5928	147.972	132.988	96.5578	118.711	-	4	54482639	54485113	+	993	protein_coding	-	-
Solyc01g005620.3	271.403	216.709	285	392.083	367.904	409.574	403.249	399.656	461.309	-	1	430476	435080	-	1539	protein_coding	-	Mito_carr
Solyc11g013520.2	52.432	48.6246	41.305	38.3084	37.5002	32.85	27.1983	31.9994	26.9051	-	11	6584968	6595337	-	1711	protein_coding	Histone acetyltransferase [Source:UniProtKB/TrEMBL;Acc:K4D6F6]	MOZ_SAS
Solyc12g049030.1	1.0247	0.259507	1.15827	0	0.0894562	0.103429	0.0506807	0	0	-	12	61398547	61399701	-	1155	protein_coding	-	-
Solyc01g068030.3	26.4749	16.496	21.5559	44.0831	41.9879	55.4745	47.3333	35.4651	39.1461	-	1	76877754	76880555	-	1207	protein_coding	-	-
Solyc11g072270.2	55.7643	63.9387	92.3662	124.412	125.08	128.743	116.018	133.904	211.604	-	11	55768306	55768749	-	444	protein_coding	-	-
Solyc04g081810.3	0.0368269	0.0333089	0.0717715	0.157981	0.321499	0.441415	0.478125	0.35738	0.330706	-	4	65788708	65792910	-	2571	protein_coding	-	Peptidase_S8
Solyc04g076260.2	8.22281	10.6866	9.87969	14.3838	14.5487	15.6125	18.4591	16.5882	50.0807	-	4	61278200	61281604	+	593	protein_coding	-	-
Solyc09g075580.1	1.26632	0.881042	1.70856	3.13403	4.78342	4.42447	9.99692	3.66995	3.49895	-	9	67699546	67700031	+	486	protein_coding	-	-
Solyc01g100250.3	12.0334	11.3882	10.1529	15.5178	16.7185	17.7006	21.5201	15.8493	26.6949	-	1	90200670	90205466	+	1613	protein_coding	-	-
Solyc06g050920.3	0.745528	0.359632	0.750691	1.81231	2.16949	1.91263	1.9973	2.07115	1.46649	-	6	33881622	33884568	-	1905	protein_coding	-	-
Solyc04g007070.3	37.442	38.7623	48.5894	21.5647	25.5165	24.3649	21.2146	26.7126	25.8143	-	4	790864	796155	+	3209	protein_coding	-	NB-ARC
Solyc06g035920.3	10.4342	16.1961	12.1655	18.8132	19.4412	22.0755	20.282	25.9578	33.7853	-	6	25361455	25368483	-	1039	protein_coding	-	-
Solyc02g091950.3	12.0313	13.2907	13.3309	10.0615	10.0165	10.1995	7.4382	8.82801	6.3125	-	2	53799986	53806081	+	3502	protein_coding	-	Peptidase_S28
Solyc12g008420.2	12.8695	20.2415	14.651	7.25091	8.6657	7.58453	9.73314	8.21029	7.07053	-	12	1846626	1858882	+	3410	protein_coding	-	-
Solyc10g076760.2	3.73745	2.88872	2.53832	4.66415	4.42455	7.34483	6.74986	5.09452	6.30564	-	10	59817212	59820081	+	2090	protein_coding	-	Pkinase
Solyc06g050170.3	78.4388	69.2955	64.1147	54.5808	56.1716	51.0112	46.0982	44.8867	34.0943	-	6	32736710	32744703	+	2932	protein_coding	-	K_trans
Solyc02g082920.3	40.2965	27.313	12.7689	18.0684	11.3966	15.1657	10.9641	10.0111	3.98137	CHI3	2	47106241	47107335	+	961	protein_coding	Acidic 26 kDa endochitinase [Source:UniProtKB/Swiss-Prot;Acc:Q05539]	-
Solyc06g065450.3	6.71168	6.73519	8.57699	3.18743	4.86493	2.84332	3.10954	4.6796	2.26251	-	6	40965772	40969392	-	2899	protein_coding	-	FHA
Solyc11g012720.2	10.1618	10.7229	9.48295	6.22748	6.16059	5.96964	6.08297	6.26115	4.96614	-	11	5485442	5487979	+	1761	protein_coding	-	-
Solyc09g008750.1	1.94339	1.19527	1.59073	0.416841	0.0848291	0.0980794	0.0961185	0.0887495	0	-	9	2181170	2181778	-	609	protein_coding	-	-
Solyc07g005280.3	4.17715	5.16343	2.80405	1.4435	1.57009	1.75678	1.89382	0.953796	1.19082	-	7	230176	231516	-	1020	protein_coding	-	-
Solyc01g014840.3	0.696512	0.600445	1.13472	0.420176	0.463167	0.343278	0.174936	0.347898	0.0837679	-	1	15504164	15510115	-	4350	protein_coding	-	TIR
Solyc02g090265.1	14.1944	21.3017	16.7679	7.1437	5.19205	6.20315	10.4914	6.15627	5.69678	-	2	52511586	52512505	+	597	protein_coding	-	-
Solyc07g022900.3	121.739	59.1125	82.3625	172.345	140.201	223.504	232.85	137.911	215.159	-	7	23219651	23221488	+	1356	protein_coding	-	-
Solyc12g014480.2	5.64267	6.28007	4.86474	3.09756	2.35866	2.55815	1.49001	2.3148	3.43533	-	12	5448806	5455529	-	2475	protein_coding	-	-
Solyc10g055560.2	1.65862	2.31383	2.6572	1.47731	1.13507	0.851264	0.521403	0.994953	0.757344	-	10	56910243	56912011	+	1684	protein_coding	-	-
Solyc10g084040.2	36.7815	26.3218	24.6164	47.0325	41.1303	53.4832	60.0355	43.8386	64.6207	-	10	63836844	63839878	-	937	protein_coding	-	-
Solyc06g060120.3	51.0218	40.1526	36.2313	28.0494	30.4022	27.2222	25.79	26.3068	20.3079	-	6	38167912	38186514	-	3164	protein_coding	SWI/SNF complex subunit SWI3C [Source:Projected from Arabidopsis thaliana (AT1G21700) UniProtKB/Swiss-Prot;Acc:Q9XI07]	SWIRM
Solyc01g009990.3	227.145	182.605	251.055	281.187	298.525	303.269	402.171	319.36	569.255	-	1	4530469	4534632	+	1436	protein_coding	Peptidyl-prolyl cis-trans isomerase [Source:UniProtKB/TrEMBL;Acc:K4ATJ4]	Pro_isomerase
Solyc08g042030.2	5.93861	9.09137	8.36332	4.38847	4.87756	3.892	3.65851	4.43216	2.18053	-	8	24146572	24157933	-	2256	protein_coding	-	Kinesin
Solyc06g016790.2	3.99205	2.73988	6.56728	10.0988	9.71205	9.21436	9.93024	10.6703	10.0015	-	6	13634147	13636276	-	2016	protein_coding	-	-
Solyc04g064610.3	6.62706	3.85767	5.26551	12.7748	8.67815	12.3277	12.9847	8.1674	11.6624	-	4	55784901	55788416	-	2786	protein_coding	Bidirectional sugar transporter SWEET [Source:UniProtKB/TrEMBL;Acc:K4BT52]	-
Solyc05g008290.3	15.7803	12.7148	11.0157	17.9959	15.1055	21.676	28.0319	19.5789	24.5058	-	5	2650247	2665177	-	3078	protein_coding	-	-
Solyc01g103710.3	28.3946	20.9093	21.6944	36.8658	35.7568	46.6683	46.9781	38.729	39.005	-	1	92144894	92147622	+	942	protein_coding	-	-
Solyc02g062050.2	1.27874	1.8103	1.3815	0.357754	0.63704	0.561178	0.446841	0.380846	0.570586	-	2	34177079	34182936	-	1703	protein_coding	-	RVT_2
Solyc05g014390.3	8.56117	7.28284	7.02855	5.87495	5.0416	5.91237	5.16461	4.16585	3.97944	-	5	8239341	8245699	+	5021	protein_coding	-	ABC_tran
Solyc03g026250.2	8.45082	11.0324	10.3136	4.19428	3.87979	4.48582	6.25603	4.96459	3.89441	-	3	3704462	3715756	-	1731	protein_coding	-	Response_reg
Solyc05g047460.3	11.1688	16.7008	13.9195	10.1425	10.1646	8.95609	6.67434	8.95588	5.15129	-	5	59755089	59761857	-	4315	protein_coding	Auxin response factor [Source:UniProtKB/TrEMBL;Acc:K4C0Y0]	Auxin_resp
Solyc01g103990.3	15.494	15.9723	13.2765	12.4516	11.8969	10.9133	8.31206	8.60931	4.15553	-	1	92349272	92360519	-	8155	protein_coding	-	-
Solyc07g055910.3	2.61913	4.55991	4.26563	1.79348	2.42873	1.48938	1.17072	2.04963	1.76674	-	7	63944525	63950460	+	3850	protein_coding	-	-
Solyc02g072170.3	4.35218	2.24938	2.7696	6.00111	6.10626	5.0429	11.5315	5.27302	12.3059	-	2	42058872	42059490	-	533	protein_coding	-	-
Solyc09g008650.3	37.4944	20.7676	28.8267	47.7739	45.2796	69.387	69.5416	48.5012	56.7602	-	9	2103703	2112617	-	1101	protein_coding	Peptidylprolyl isomerase [Source:UniProtKB/TrEMBL;Acc:K4CQQ1]	FKBP_C
Solyc09g042780.3	2.29325	3.51259	2.02059	1.26269	1.2944	1.4079	1.31456	1.29403	1.07081	-	9	25831474	25846464	+	5388	protein_coding	-	-
Solyc04g079300.3	3.34734	4.06333	3.458	3.09054	2.43062	1.7465	2.02278	2.05447	1.24305	-	4	63887980	63897115	-	3762	protein_coding	-	Metallophos
Solyc03g026040.3	14.7291	18.7024	16.1001	11.088	13.4011	8.02022	7.11058	11.1683	8.77342	-	3	3465305	3469132	-	3828	protein_coding	-	Pkinase
Solyc01g088640.3	8.50787	9.42902	7.50765	6.06984	6.25589	6.05827	5.23733	5.0234	3.98164	-	1	83276022	83282940	-	2593	protein_coding	-	-
Solyc08g077350.3	2.44579	2.7517	3.3366	4.10085	4.13366	4.4858	4.43299	4.84229	6.06093	-	8	61356920	61367200	+	7936	protein_coding	-	-
Solyc02g090380.3	7.16528	5.03081	6.81915	3.63293	3.90956	3.74634	3.79209	3.37405	3.20111	-	2	52570426	52578827	+	3396	protein_coding	-	NB-ARC
Solyc12g089050.2	7.39393	9.20107	7.97866	12.7194	13.7004	11.7708	11.7195	18.0728	24.1272	-	12	65177720	65178673	-	954	protein_coding	-	-
Solyc03g117970.3	19.9422	24.9263	21.9152	14.4345	16.6089	13.8681	12.8156	14.9398	10.199	-	3	68432175	68441736	+	3549	protein_coding	Similar to Poly(ADP)-ribose polymerase (EC 2.4.2.30) [Source: Projected from Oryza sativa (Os07g0413700)]	WGR
Solyc10g083795.1	26.1074	23.113	27.0061	38.7071	37.9767	41.9808	51.8584	37.9271	39.9133	-	10	63664606	63669304	+	1797	protein_coding	-	p450
Solyc04g009940.3	28.6464	26.1649	34.7456	38.0244	38.6028	40.2608	54.7998	44.2507	85.7998	-	4	3255581	3260146	+	1175	protein_coding	Chloroplast J-like domain 1 [Source:Projected from Arabidopsis thaliana (AT1G08640) UniProtKB/TrEMBL;Acc:Q93WG3]	-
Solyc09g091900.3	25.5916	26.0015	29.9184	34.2522	38.9703	37.5262	42.8841	40.3797	52.5022	-	9	71586953	71592235	-	1380	protein_coding	-	ER_lumen_recept
Solyc07g061900.3	204.158	115.991	177.468	285.296	258.305	290.007	382.411	252.374	367.038	-	7	64921127	64922415	+	1216	protein_coding	RPL4 [Source:Projected from Arabidopsis thaliana (AT1G07320) UniProtKB/TrEMBL;Acc:A0A384KN11]	-
Solyc06g009225.1	12.0569	15.2351	15.7226	24.3398	20.1226	33.109	31.1316	24.6963	32.2993	-	6	3195982	3196675	+	267	protein_coding	-	-
Solyc01g087890.3	32.5675	29.3011	28.8198	21.2788	19.902	17.1406	20.4266	19.6287	16.2527	-	1	82632519	82637096	+	3307	protein_coding	-	-
Solyc11g011370.2	12.9414	10.7824	13.5353	7.4166	8.42678	6.89945	6.64417	7.5703	8.14119	-	11	4399549	4420176	-	3991	protein_coding	ARM repeat superfamily protein [Source:Projected from Arabidopsis thaliana (AT5G37630) UniProtKB/TrEMBL;Acc:F4K790]	NUDIX
Solyc03g097440.3	0.136037	1.26118	0.198841	0.109421	0	0.0429097	0	0	0	-	3	61197481	61200497	+	1392	protein_coding	-	adh_short
Solyc06g071920.3	93.6892	95.2092	127.465	154.637	164.389	164.643	162.83	173.764	222.606	-	6	44449318	44453948	-	2098	protein_coding	Glyceraldehyde-3-phosphate dehydrogenase [Source:UniProtKB/TrEMBL;Acc:K4C8R4]	-
Solyc04g076950.3	1.91664	3.53211	3.5252	1.10484	1.25492	1.69276	1.30344	1.1488	0.491755	-	4	61977831	61980247	-	1976	protein_coding	Protein DETOXIFICATION [Source:UniProtKB/TrEMBL;Acc:K4BUD2]	MatE
Solyc08g006870.3	18.5882	20.2601	15.5605	9.97593	8.95251	8.253	11.4435	11.3362	9.9811	-	8	1415374	1421983	+	3018	protein_coding	-	BTB
Solyc08g082370.1	19.6864	19.9255	11.5708	44.739	40.2376	47.5083	31.4897	39.4215	38.2831	-	8	65318404	65318706	+	303	protein_coding	-	-
Solyc04g050760.3	4.32694	6.56884	4.70142	1.94379	2.33999	2.65719	3.2827	1.76324	1.71929	-	4	48182423	48189874	+	3709	protein_coding	-	-
Solyc02g062930.3	3.59514	5.9569	6.771	9.20168	9.16512	8.69082	10.3848	10.244	16.9367	-	2	35417211	35423616	+	1567	nontranslating_CDS	-	-
Solyc10g007840.3	16.0216	13.2729	17.14	24.1891	22.0244	22.3957	28.3857	23.7997	24.8601	-	10	2036880	2042838	-	2355	protein_coding	Glutamyl-tRNA(Gln) amidotransferase subunit A, chloroplastic/mitochondrial [Source:UniProtKB/TrEMBL;Acc:K4CXW3]	Amidase
Solyc01g065540.3	4.9096	5.86395	4.67106	3.37542	3.52162	3.22075	3.21016	3.19588	2.66074	-	1	71619262	71627549	-	6528	protein_coding	Two-component response regulator [Source:UniProtKB/TrEMBL;Acc:K4AWF8]	Response_reg
Solyc05g013530.3	1.72777	0.234409	0.420905	3.75226	1.74403	6.92131	4.8068	3.30406	3.38014	-	5	6766777	6767981	+	1096	protein_coding	-	-
novel.398	6.50725	6.80441	4.59645	2.10333	1.85483	2.51256	3.63131	2.18169	1.31605	-	7	49628360	49640401	+	4707	-	PF03732:Retrotransposon gag protein	Retrotrans_gag
Solyc01g105330.3	4.43127	5.04477	3.73451	2.4037	3.36067	3.00055	1.96742	2.73465	1.88758	-	1	93425038	93429947	-	2767	protein_coding	-	-
Solyc07g063350.3	0.406403	0.376546	0.618173	1.37133	1.86049	1.80092	1.66686	1.38063	0.775678	-	7	65969829	65975585	-	4776	protein_coding	-	-
Solyc07g065200.3	102.995	74.5963	83.7353	113.273	104.754	125.588	143.689	134.322	201.56	-	7	67192358	67195767	-	1082	protein_coding	-	-
novel.566	4.66647	5.62759	2.37246	1.81326	2.28784	1.27994	1.0871	1.46703	0.347039	-	SL3.00SC0000575	1927	3852	-	700	-	-	-
Solyc09g098030.3	7.2147	6.57463	5.3045	10.5458	8.91646	12.6535	13.744	10.3581	10.1336	-	9	72432693	72446818	+	4357	protein_coding	-	p450
Solyc10g044710.2	14.6206	11.8178	7.97106	18.5778	15.6316	23.6773	24.9889	18.2556	31.5292	-	10	27463567	27466835	-	1279	protein_coding	-	-
Solyc03g083460.3	1.81354	1.09353	1.21495	4.49769	2.59748	4.00427	4.53153	3.70963	2.6658	-	3	54782108	54785890	+	1253	protein_coding	-	-
Solyc02g086915.1	83.773	45.2388	59.6696	101.763	83.4998	124.849	147.168	107.098	120.803	-	2	50139584	50141548	-	920	protein_coding	-	-
Solyc07g042560.3	11.2092	11.2979	11.5183	5.97873	7.88903	5.24709	7.20643	7.48782	7.15166	-	7	56138699	56145930	+	3176	protein_coding	-	Kinesin
Solyc07g009330.3	28.3082	34.2985	44.9573	50.0995	55.0787	54.654	54.7827	68.7364	122.823	-	7	4378948	4384637	-	1965	protein_coding	-	-
Solyc09g084460.3	3.08267	1.99156	5.93626	19.3639	22.026	73.6211	16.8802	15.6699	5.93194	-	9	69553041	69554808	+	645	protein_coding	-	-
Solyc02g077710.1	86.6308	118.219	85.4928	144.074	164.371	143.26	140.623	202.852	182.845	-	2	43162005	43163033	+	1029	protein_coding	-	-
Solyc09g018040.1	35.1113	41.9861	29.4727	24.1163	23.1039	23.3944	21.6259	16.2145	16.0264	-	9	12697666	12699701	+	360	protein_coding	-	-
Solyc02g062350.3	17.6608	14.2451	17.7031	18.9404	21.5086	24.5778	30.3215	24.5268	54.4991	-	2	34497057	34502588	-	2056	protein_coding	-	-
Solyc06g053585.1	15.6979	13.2241	16.6561	22.1	20.5989	22.747	29.148	21.0872	30.0374	-	6	36496448	36508164	-	2681	protein_coding	-	Aldo_ket_red
Solyc11g032120.2	7.48782	9.47413	10.0077	4.43206	5.31344	3.35564	3.79448	5.09186	4.77666	-	11	25139311	25144208	+	1157	protein_coding	-	Histone
Solyc02g014030.2	2.57288	1.22702	4.20894	0.8696	1.27621	0.944353	0.578421	1.12156	0.720139	-	2	15290983	15294372	+	3036	protein_coding	-	Pkinase_Tyr
Solyc01g109910.3	16.8068	17.7738	19.1946	12.8315	14.2876	11.5368	9.76571	12.13	10.8557	-	1	96667821	96672493	+	2014	protein_coding	-	-
Solyc06g068670.3	127.185	82.3217	88.8943	149.805	129.267	198.661	197.581	151.104	201.409	-	6	42685378	42688296	-	1356	protein_coding	-	-
Solyc01g079235.1	32.7422	37.7436	29.2862	20.4851	23.0256	19.1188	20.8969	21.6923	19.0083	-	1	78182881	78188961	+	2818	protein_coding	-	Agenet
Solyc04g025880.3	4.1187	2.6961	2.73289	1.66717	1.46903	1.67827	1.70417	1.31736	1.4597	-	4	20449607	20456060	-	2954	protein_coding	-	K_trans
Solyc03g093800.1	104.128	101.016	68.4387	211.07	176.448	271.731	151.287	155.675	195.881	-	3	56913720	56914145	-	426	protein_coding	-	-
novel.437	3.97466	4.49371	3.61372	2.34065	2.45912	2.3731	2.54505	1.78271	1.61618	-	8	7554260	7556927	+	2668	-	-	-
Solyc01g080010.2	6.6838	6.21246	5.04231	15.3932	15.831	14.7674	14.0532	14.4528	8.41631	-	1	78993764	78995300	-	1537	protein_coding	-	-
Solyc07g065320.3	3.33091	2.45865	3.01261	4.33188	3.39462	4.92721	8.69876	5.20159	4.65373	-	7	67260473	67266251	-	4946	protein_coding	-	ABC_membrane
Solyc10g083350.2	4.9891	3.91084	4.36463	6.25426	5.9767	8.86863	8.99291	6.86048	8.0786	-	10	63313374	63318772	-	2135	protein_coding	-	-
Solyc02g067380.3	3.59699	4.72264	3.50506	7.5908	10.6361	8.93027	7.31702	10.0678	15.7784	-	2	38150389	38152160	+	408	protein_coding	-	-
Solyc03g098300.1	0.446231	1.57772	2.49037	6.7434	8.45522	6.8585	5.06611	5.27979	5.51634	-	3	62077456	62078622	+	1167	protein_coding	-	-
Solyc10g083910.2	17.4387	19.0202	17.9427	25.1381	22.5562	26.856	28.9193	29.3372	50.0067	-	10	63744254	63747242	-	923	protein_coding	-	-
Solyc10g085550.2	31.8903	32.4214	45.0471	47.0595	53.0098	54.194	58.1541	63.4328	72.1487	-	10	64795289	64797635	+	766	protein_coding	-	-
Solyc06g082100.3	28.4232	29.8382	25.9261	18.2896	19.7288	16.1336	16.1402	19.835	13.458	-	6	48076319	48085313	+	7112	protein_coding	-	Sec63
Solyc07g055560.3	0.450867	0.106382	0.171917	1.03014	0.727317	0.816191	1.91485	1.3652	0.502955	-	7	63677617	63685265	+	2415	protein_coding	-	p450
Solyc02g067090.3	21.9337	30.4757	20.5027	12.0276	11.8051	12.2716	13.0694	13.3705	7.32091	-	2	37887399	37889886	+	954	protein_coding	-	-
Solyc10g047670.2	4.77192	6.27051	5.6326	3.39891	3.83183	3.58973	2.69413	3.53607	2.42557	-	10	41533814	41539140	+	2629	protein_coding	-	TB2_DP1_HVA22
Solyc01g009010.3	25.0522	24.664	27.9923	35.8558	36.8817	40.6504	42.4284	37.6502	58.3555	-	1	2948700	2954871	+	1559	protein_coding	-	GHMP_kinases
Solyc01g099270.2	14.6575	11.8849	14.5195	9.79625	11.5244	7.81089	7.46711	8.90413	6.42355	-	1	89423237	89425468	-	1560	protein_coding	Probable microtubule-binding protein TANGLED [Source:Projected from Arabidopsis thaliana (AT3G05330) UniProtKB/Swiss-Prot;Acc:Q84M91]	-
Solyc10g008480.3	84.5817	75.2589	49.1441	34.0809	25.793	29.6485	40.2277	23.9256	11.5029	-	10	2588727	2591838	-	1378	protein_coding	-	-
Solyc06g068270.3	27.4023	16.2404	5.62147	4.29216	3.50177	5.04956	5.57275	2.88148	5.78177	-	6	42422477	42424562	-	1313	protein_coding	-	2OG-FeII_Oxy
novel.121	25.2926	19.8335	15.3966	36.5965	29.8952	41.6142	38.1822	33.5402	42.3119	-	11	10283871	10285747	-	788	-	-	-
Solyc07g064720.3	0.409718	0.0673779	0.145181	1.478	0.447105	0.751916	1.51982	1.10563	1.00344	-	7	66880346	66886063	+	1271	protein_coding	-	Lipase_GDSL
Solyc06g069030.3	19.7927	14.9183	12.9605	25.3292	18.8415	30.5515	32.2838	26.8439	27.1019	-	6	42954040	42956576	+	1349	protein_coding	-	-
Solyc07g063733.1	15.2022	14.9958	27.1915	41.1969	38.9127	36.1085	36.8374	38.5561	41.295	-	7	66244109	66246314	+	928	protein_coding	-	-
Solyc03g096770.1	102.844	78.2548	115.063	182.514	151.568	171.124	154.414	175.036	298.074	-	3	60549447	60549794	-	348	protein_coding	-	-
Solyc03g007050.3	14.2321	18.3223	16.4516	10.9337	11.5894	8.31988	5.82493	11.3935	5.88047	-	3	1613105	1624469	+	8572	protein_coding	-	Pkinase
Solyc11g068790.2	20.8166	13.8391	15.9379	25.5657	23.8153	32.3766	32.7375	25.5183	46.2718	-	11	53712003	53714416	+	987	protein_coding	-	-
Solyc03g119720.3	15.4463	12.8109	12.6387	10.2112	9.18381	9.57694	8.96631	7.85822	5.89922	-	3	69746588	69753791	+	3212	protein_coding	-	-
Solyc01g096250.2	2.39799	2.13394	3.46737	5.72421	5.48686	6.14871	6.59966	6.27032	4.86251	-	1	87210406	87211629	+	1224	protein_coding	-	-
Solyc05g046020.3	0.367269	0.23253	0.823131	1.22103	1.36266	3.19736	1.95272	2.18039	1.50769	-	5	58955167	58956729	+	1289	protein_coding	Peroxidase [Source:UniProtKB/TrEMBL;Acc:K4C0T5]	-
Solyc12g096460.2	26.511	27.0846	19.3907	19.5512	16.3564	17.4129	14.0884	14.6206	13.3816	-	12	66354172	66358161	+	1475	protein_coding	-	-
novel.337	12.3856	14.2681	9.8621	6.62455	4.70116	5.85513	7.2852	4.61102	6.9489	-	5	30211485	30214473	-	2989	-	-	-
Solyc12g095770.2	13.5921	11.3913	12.3289	15.678	14.9271	19.9588	19.5955	18.1922	21.4435	-	12	65879867	65887135	+	3274	protein_coding	-	-
Solyc07g045380.3	8.1674	7.92813	6.99343	3.7883	4.11982	3.7022	4.94542	3.88346	4.53151	-	7	58616362	58624101	+	2533	protein_coding	-	-
Solyc02g093270.3	2.04154	1.18998	1.92305	4.13566	4.08436	4.49337	6.50713	4.4026	2.7063	-	2	54815435	54817854	-	2087	protein_coding	-	-
Solyc11g068890.1	42.156	50.5668	48.8404	32.7193	36.4087	22.5648	6.96859	26.1663	18.7015	-	11	53755148	53755777	-	630	protein_coding	-	-
Solyc02g077840.1	9.67182	8.01123	9.12702	5.2409	5.77714	2.05524	1.88826	4.41686	3.52636	-	2	43255416	43255880	-	465	protein_coding	-	AP2
Solyc02g030460.2	15.1284	29.2438	24.5047	7.49154	10.4542	5.79173	2.61587	10.6183	9.01247	-	2	26422191	26424439	-	1186	protein_coding	-	-
novel.286	10.3437	12.0058	8.90974	7.34499	6.70321	6.23583	6.15481	5.44112	5.57047	-	4	18122209	18155792	-	1341	-	-	-
Solyc07g065210.3	37.0812	42.6151	41.9902	21.0269	29.4421	20.0604	24.3082	27.5532	17.9682	-	7	67196553	67202506	-	3576	protein_coding	-	Kinesin
Solyc06g036060.3	2.88365	2.58479	2.55794	1.55323	1.83445	1.40312	1.63089	1.0039	1.36029	-	6	25527305	25540062	+	3661	protein_coding	-	-
Solyc08g014570.3	3.04091	1.80649	2.70019	0.57892	1.2174	0.839994	1.00119	1.19149	1.13107	-	8	4791997	4795558	+	2631	protein_coding	-	-
Solyc05g032660.3	55.0636	36.1912	42.4211	65.2938	57.7364	80.4411	99.7513	64.2184	89.6231	-	5	46272541	46287625	+	1318	protein_coding	-	adh_short
Solyc09g015360.3	5.22109	5.1988	4.2093	6.34013	6.5151	7.78385	8.84411	7.0835	9.32602	-	9	8605795	8612427	-	4044	protein_coding	-	-
Solyc12g015860.2	33.5826	39.8149	56.599	73.4857	77.214	72.9848	79.9477	69.9883	102.727	-	12	5832881	5837233	-	1397	protein_coding	Farnesyl pyrophosphate synthase [Source:UniProtKB/TrEMBL;Acc:O65004]	-
Solyc09g010997.1	0.140896	0.35045	0.27459	0.717749	0.84564	0.933287	2.74388	0.482575	1.49118	-	9	4353887	4356747	+	1344	protein_coding	-	-
Solyc09g065540.3	16.7036	13.2271	8.77009	6.09472	5.93508	6.10794	7.30791	6.43045	4.25544	-	9	63893174	63910612	+	5623	protein_coding	-	CPSase_L_D2
Solyc12g094660.2	5.51134	5.0248	6.00738	3.49526	3.51796	2.97537	3.5493	3.33769	2.49272	-	12	65796650	65804016	-	5360	protein_coding	-	-
Solyc03g083570.3	40.8308	28.1837	26.1759	54.2283	43.729	58.1354	63.2253	50.2961	63.1643	-	3	54953773	54956539	-	749	protein_coding	Protein LOW PSII ACCUMULATION 2, chloroplastic [Source:Projected from Arabidopsis thaliana (AT5G51545) UniProtKB/Swiss-Prot;Acc:F4KDA6]	-
novel.446	2.39849	2.94917	2.29929	1.07758	1.11061	1.10415	1.52292	0.95471	0.482328	-	8	38234853	38242155	+	7303	-	PF07727:Reverse transcriptase (RNA-dependent DNA polymerase)|PF14223:gag-polypeptide of LTR copia-type|PF13976:GAG-pre-integrase domain	RVT_2
Solyc01g106055.1	6.99899	6.76291	7.64616	5.01186	5.64523	3.56517	2.9295	4.46681	4.07109	-	1	93931431	93935538	+	2178	protein_coding	-	Pkinase_Tyr
Solyc09g082130.3	24.6755	25.4227	22.1767	14.923	17.6477	12.9136	12.9231	16.1686	15.0342	-	9	68387325	68389800	+	1531	protein_coding	-	-
Solyc10g009070.3	27.9154	28.1264	21.344	15.2091	17.8135	12.6682	14.3128	17.3408	12.1833	-	10	3082645	3094180	-	2961	protein_coding	Putative DEAD-box ATP-dependent RNA helicase 29 [Source:Projected from Arabidopsis thaliana (AT1G77030) UniProtKB/Swiss-Prot;Acc:O49289]	DEAD
Solyc01g112210.3	12.0531	11.9584	9.79361	7.51725	8.55957	9.24148	6.55752	7.2615	4.97177	-	1	98173798	98179399	-	2553	protein_coding	Hexosyltransferase [Source:UniProtKB/TrEMBL;Acc:K4B482]	Glyco_transf_8
Solyc02g093110.3	28.9616	24.5757	29.113	44.8408	39.1581	45.4252	45.55	41.3766	43.5329	-	2	54664429	54668641	-	1190	protein_coding	-	UQ_con
Solyc09g072690.1	4.27095	2.45825	3.67536	7.64395	3.57117	8.81784	8.71013	6.3009	6.79541	-	9	65732277	65733983	-	1707	protein_coding	-	Na_Ca_ex
Solyc07g061950.3	11.0572	12.0752	10.5351	8.39746	8.92	7.85382	6.17769	7.48075	4.47608	-	7	64946787	64954448	-	2890	protein_coding	-	C2
Solyc03g006450.1	17.7529	14.2729	17.6836	31.0974	27.4449	23.3944	25.2437	31.6408	47.8263	-	3	1042073	1042552	-	480	protein_coding	-	4HBT
Solyc03g110960.3	7.85211	6.4506	6.53881	10.4368	11.1181	10.3946	11.8376	10.2682	14.9182	-	3	63161549	63166294	+	2695	protein_coding	Nucleoside diphosphate kinase [Source:UniProtKB/TrEMBL;Acc:K4BJV9]	-
Solyc02g078650.3	1.36373	0.822306	1.03357	0.394655	0.283462	0.382362	0.321186	0.345989	0.305464	-	2	43885831	43888640	+	2187	protein_coding	-	-
Solyc02g081590.3	22.8475	20.4734	17.4838	13.4574	13.0531	13.3237	12.6744	11.8702	12.9617	-	2	46038293	46041280	+	2905	protein_coding	-	-
Solyc03g082600.3	67.164	66.9136	81.0963	91.2268	97.8454	87.3266	107.196	112.919	158.589	-	3	53952824	53956170	-	1132	protein_coding	CB5-E [Source:Projected from Arabidopsis thaliana (AT5G53560) UniProtKB/TrEMBL;Acc:A0A178USU5]	-
Solyc06g008220.3	41.1138	35.2982	50.6133	58.5881	59.885	57.0072	74.7233	62.6929	90.1898	-	6	2096562	2099970	+	1338	protein_coding	-	-
Solyc08g066010.3	5.52819	6.16148	5.85447	3.52971	3.99718	3.58126	3.15034	3.74983	1.90735	-	8	54508686	54528855	-	7005	protein_coding	-	-
Solyc09g011870.2	2.19812	0.184087	1.18997	0.0873109	0.0888408	0	0.050332	0.13942	0	-	9	5152637	5154659	-	1163	protein_coding	-	-
Solyc08g006990.2	0.239523	0.191155	0.219672	0.861298	0.369007	1.31549	0.94076	0.788206	0.451873	-	8	1561402	1567476	+	3360	protein_coding	-	-
Solyc04g048950.3	6.03858	6.27207	6.05886	4.70816	4.55602	3.77554	3.43418	4.03011	3.21819	-	4	38627948	38640168	+	2642	protein_coding	-	-
Solyc06g063420.3	11.2016	12.953	10.4318	7.24218	8.81969	8.27414	6.09249	7.85129	6.04817	-	6	40202758	40220216	-	2671	protein_coding	-	-
Solyc06g071270.3	10.9768	11.7068	13.1844	19.1061	16.1741	21.2556	20.9032	17.3907	21.3107	-	6	43989026	43993041	+	1613	protein_coding	-	-
Solyc06g063020.3	12.2342	17.3886	14.8587	7.03572	9.86782	8.3092	7.51668	9.48522	7.83112	-	6	39904997	39908428	-	1869	protein_coding	-	SAP
Solyc10g008600.3	23.2169	17.7941	27.071	32.0133	32.0174	31.8681	38.2062	36.4099	56.6951	-	10	2679395	2682756	+	1670	protein_coding	At4g28210 [Source:Projected from Arabidopsis thaliana (AT4G28210) UniProtKB/TrEMBL;Acc:Q9M0I6]	-
Solyc08g007530.3	7.18298	8.66242	7.70821	4.38804	4.56415	2.90621	1.31163	3.84083	3.8492	-	8	2071789	2078272	-	1562	protein_coding	-	-
Solyc05g005750.3	20.332	18.623	16.0007	12.2779	12.196	10.9915	11.6399	11.5818	8.45539	-	5	570977	578156	+	3304	protein_coding	-	-
novel.174	2.79	3.62415	2.76208	1.35284	1.53849	1.29197	1.92674	0.965756	1.02806	-	2	3493627	3502448	+	3190	-	PF13976:GAG-pre-integrase domain|PF00665:Integrase core domain|PF14223:gag-polypeptide of LTR copia-type	rve
Solyc03g080180.3	31.4965	19.0885	27.785	51.9408	48.4759	57.019	52.9839	39.9138	55.7942	-	3	53494924	53498846	+	1476	protein_coding	-	-
Solyc01g103120.3	1.09453	1.03993	1.15462	1.86845	1.82449	1.76106	1.9183	1.82856	1.72618	-	1	91654788	91679822	-	9429	protein_coding	-	Voltage_CLC
Solyc01g106650.3	0.317117	0.355115	0.279583	0.663994	0.741544	1.12411	1.04562	0.706853	0.929864	-	1	94327094	94330606	-	3135	protein_coding	Xyloglucan endotransglucosylase/hydrolase [Source:UniProtKB/TrEMBL;Acc:K4B2N2]	-
Solyc02g079250.3	12.4124	9.31816	10.4745	16.8528	15.0079	18.6364	22.4383	16.6652	17.5794	-	2	44409312	44420721	+	1907	protein_coding	-	-
Solyc05g044620.2	10.1731	8.11453	11.3181	15.9788	15.6469	15.3621	17.9273	17.0102	21.5798	-	5	58077047	58078620	+	591	protein_coding	-	-
Solyc03g117890.3	49.2231	30.086	26.2377	65.3744	51.4723	96.5621	92.0906	60.2536	66.6941	-	3	68380030	68384233	-	2465	protein_coding	-	-
Solyc09g008770.3	1.32467	4.27901	0.184402	0.642674	0.309759	0.198969	0.155992	0.324074	0.0809217	-	9	2194101	2196611	+	1501	protein_coding	-	-
Solyc04g076310.3	10.4446	11.4836	12.9389	6.14048	8.19743	5.98331	6.05795	8.17768	5.12816	-	4	61314111	61328809	+	8136	protein_coding	-	Kinesin
Solyc04g079760.3	1.74963	0.760815	1.08197	0.288678	0.367171	0.169809	0.208018	0.307312	0	-	4	64191831	64194198	+	1407	protein_coding	-	-
Solyc01g098440.2	0.103883	0.174496	0.303685	0.477473	0.728759	0.430658	0.678946	0.847154	0.609221	-	1	88833953	88839905	-	3190	protein_coding	RBK2 [Source:Projected from Arabidopsis thaliana (AT3G05140) UniProtKB/TrEMBL;Acc:A0A384KHI2]	Pkinase
Solyc08g079830.3	13.8772	9.99341	11.565	16.4418	13.384	20.0435	24.6107	16.6883	24.2791	-	8	63395746	63399373	-	1791	protein_coding	-	HMA
Solyc02g083700.3	1.20115	1.32258	1.39946	2.01629	2.02313	1.81201	2.4538	2.3253	2.44535	-	2	47553938	47562625	-	3626	protein_coding	-	-
Solyc03g081260.3	26.4935	31.7568	30.3731	19.2384	22.767	18.075	16.9401	20.8194	14.8669	-	3	53580671	53588574	-	3027	protein_coding	-	Peptidase_S8
Solyc02g079025.1	7.0248	7.01673	7.9167	4.25823	5.0661	3.73796	3.36111	3.87056	1.293	-	2	44200346	44205302	-	1550	protein_coding	-	-
Solyc12g057070.2	1.24363	0.449933	1.0018	2.61414	2.06282	4.24703	3.42401	1.77953	2.53138	-	12	64081345	64090648	+	2855	protein_coding	-	UDPGT
Solyc06g084155.1	0.669331	0.389913	0.453242	0.863829	0.978005	1.47429	1.40274	0.841876	1.92106	-	6	49412511	49417220	+	4173	protein_coding	-	STAS
Solyc02g089700.3	0.0865994	0.261089	0.421931	1.73365	1.41753	3.31431	0.999398	1.61486	0.962821	-	2	52081200	52083206	+	1640	protein_coding	-	-
Solyc04g007650.3	1.50301	2.02207	1.88411	0.963909	1.08795	0.886235	0.560333	1.14685	0.668553	-	4	1324680	1334179	-	6268	protein_coding	-	PIP5K
Solyc12g049410.2	22.1898	21.5045	21.2808	15.0673	17.1233	13.7594	12.634	15.5592	11.0012	-	12	61905399	61931573	+	3373	protein_coding	Nuclear pore complex protein NUP107 [Source:Projected from Arabidopsis thaliana (AT3G14120) UniProtKB/Swiss-Prot;Acc:Q8L748]	-
Solyc02g086940.3	5.30452	4.45274	6.16026	7.53971	7.37447	8.6868	9.54638	8.6071	9.20531	-	2	50163406	50168590	+	2606	protein_coding	-	-
Solyc08g079850.2	16.9827	14.6418	18.4211	26.3182	25.069	20.3571	23.2419	30.75	28.8786	-	8	63404171	63411616	-	4410	protein_coding	-	Peptidase_S8
Solyc01g096850.3	6.9318	8.07451	6.40924	4.67445	4.44118	5.56556	4.65887	4.10684	3.31785	-	1	87719343	87727018	-	3606	protein_coding	-	FAR1
Solyc10g079950.2	9.91508	6.31543	12.1111	4.53047	4.22888	4.0525	5.39603	4.38446	3.53821	-	10	61506608	61515003	-	2712	protein_coding	-	UDPGT
Solyc02g083340.3	12.4651	12.2339	13.6972	15.9993	16.3521	20.914	21.6436	18.3946	27.3038	-	2	47334200	47336415	-	1428	protein_coding	-	-
Solyc08g069180.3	0.336582	0.264721	0.527621	0.580691	0.814438	1.0709	1.77327	0.969029	0.826027	-	8	58293790	58301108	-	3235	protein_coding	-	Pkinase
Solyc01g105340.3	90.233	68.032	86.1431	113.894	107.14	119.081	146.011	118.996	135.108	-	1	93434020	93440693	+	2043	protein_coding	-	DnaJ_C
Solyc05g056255.1	46.7941	38.8305	45.1319	60.6689	54.8315	62.8355	84.6978	63.5703	67.967	-	5	66458256	66464826	-	1385	protein_coding	-	tRNA-synt_2d
Solyc02g082420.3	12.364	18.0986	21.084	40.8264	39.4114	44.4386	28.3629	35.5679	37.6704	-	2	46667178	46667759	-	582	protein_coding	-	-
Solyc09g010690.3	64.0632	68.3054	78.4205	52.7823	59.005	49.4566	31.6025	50.0894	36.3138	-	9	4016165	4020431	+	1843	protein_coding	Hop-interacting protein THI015 [Source:UniProtKB/TrEMBL;Acc:G8Z253]	-
Solyc08g015660.3	24.9367	21.6228	26.0559	31.8989	32.692	35.0909	41.6599	34.3499	52.748	-	8	5200159	5210280	+	1103	protein_coding	6,7-dimethyl-8-ribityllumazine synthase [Source:UniProtKB/TrEMBL;Acc:K4CJ96]	-
Solyc05g054450.1	12.0754	11.108	11.9674	20.0142	15.0491	19.737	18.3244	20.2094	22.0043	-	5	65224432	65225121	+	690	protein_coding	-	-
Solyc05g006760.3	25.8224	27.0265	19.4558	15.5995	13.584	12.3722	15.8297	12.3459	9.36485	-	5	1385201	1391291	+	1738	protein_coding	-	-
Solyc04g076870.3	122.331	76.0567	93.529	159.435	135.488	189.253	217.225	156.57	164.1	-	4	61881796	61885827	-	2695	protein_coding	-	-
Solyc04g071610.3	108.244	96.8149	105.107	221.436	206.505	171.115	135.409	193.836	204.309	-	4	58664498	58665932	+	747	protein_coding	Fruit-ripening protein [Source:UniProtKB/TrEMBL;Acc:O82575]	-
Solyc08g067100.2	19.6309	13.8242	16.0907	31.8207	23.433	38.8665	30.5533	26.4309	26.7292	-	8	56075310	56079311	-	2004	protein_coding	-	-
Solyc05g055960.1	2.75238	2.24051	3.03965	4.42773	4.60543	6.13509	7.2603	4.92302	10.122	-	5	66228808	66229323	-	516	protein_coding	-	-
Solyc03g044370.3	7.40193	7.80727	6.38471	4.46077	4.39252	4.20398	4.53469	4.08491	3.55727	-	3	8907583	8924550	-	2117	protein_coding	-	OTU
Solyc12g089180.2	9.13436	9.03763	10.5953	15.838	14.6229	17.4335	19.0056	16.0134	13.9487	-	12	65275985	65283093	-	2042	protein_coding	Sugar-porter family protein 6 [Source:UniProtKB/TrEMBL;Acc:K4DGY9]	Sugar_tr
Solyc09g075020.3	21.3646	24.8519	22.2624	13.9641	13.6226	15.8206	11.6797	15.4364	7.67463	-	9	67245691	67255125	+	5112	protein_coding	-	ABC_membrane
Solyc06g051860.2	0.37752	0.587305	0.0294298	0.03239	0.0164788	0.0571582	0.0186718	0	0	-	6	35657030	35661891	-	3135	protein_coding	-	Sugar_tr
Solyc02g092330.3	26.9026	24.0747	26.1688	41.5448	42.4284	46.1771	38.8478	39.6681	56.8293	-	2	54063100	54067385	-	996	protein_coding	-	Arf
novel.395	0.962382	1.57421	1.25703	0.417238	0.558617	0.284184	0.48105	0.44417	0.394021	-	7	41200660	41203552	+	2312	-	-	-
Solyc03g112120.2	0.285395	0.187732	0.244392	0.417374	0.585126	0.665611	0.523981	0.51343	1.30916	-	3	64108283	64115497	+	5474	protein_coding	-	-
Solyc07g042250.3	254.088	191.903	271.621	305.355	343.095	322.256	420.691	345.157	550.698	-	7	55482163	55484987	+	1536	protein_coding	Chaperonin 21 [Source:UniProtKB/TrEMBL;Acc:Q9M5A8]	-
Solyc01g068267.1	2.79178	3.34521	3.81326	1.99605	2.16122	1.86657	1.59322	1.79798	1.31626	-	1	77196333	77201717	-	1984	protein_coding	-	-
Solyc10g083970.1	46.8567	38.7303	83.335	120.284	107.682	94.0002	119.118	121.091	110.746	-	10	63789458	63790630	-	1173	protein_coding	S-adenosylmethionine synthase [Source:UniProtKB/TrEMBL;Acc:K4D3I3]	-
Solyc01g088600.3	36.379	27.0988	39.5726	50.7103	48.7788	51.4176	62.3285	50.1253	79.1662	-	1	83237785	83243537	+	1667	protein_coding	-	-
Solyc12g057120.2	42.2463	33.9391	47.7767	65.7202	63.3424	61.861	67.2423	65.2241	70.4988	-	12	64142644	64148469	+	1654	protein_coding	-	-
Solyc09g008190.3	7.78497	7.23159	8.77517	10.9666	10.3322	10.6187	14.3088	12.2029	14.9535	-	9	1630399	1634670	-	1125	protein_coding	-	-
Solyc06g053380.3	0.294044	0.379935	0.368394	1.2614	1.5127	1.43098	0.882977	1.43873	2.31718	-	6	36219536	36221265	-	1127	protein_coding	-	-
Solyc05g009820.3	25.1857	25.2986	26.7968	36.5852	34.813	32.5262	41.826	40.1155	35.8296	-	5	4036017	4056242	+	2312	protein_coding	-	Glyco_transf_8
Solyc09g011300.3	27.7151	21.3494	30.4957	50.4157	47.175	45.216	45.7058	45.381	41.9764	-	9	4641130	4646300	+	1428	protein_coding	-	-
Solyc05g051240.1	20.7117	21.25	24.3699	30.561	28.2136	28.7097	31.4458	36.4746	43.2895	-	5	62370194	62371537	+	1344	protein_coding	-	-
Solyc12g010830.2	12.9795	16.471	8.85667	5.61008	7.20684	6.14629	7.31702	5.15102	2.97787	-	12	3765675	3770796	-	1448	protein_coding	-	-
Solyc01g095000.3	14.1234	9.45578	8.07295	16.2045	12.7861	20.7563	23.951	19.3674	18.8268	-	1	86250311	86251821	-	1200	protein_coding	-	-
Solyc03g123590.3	14.4112	22.4483	19.1648	8.43699	14.1308	9.83794	8.52218	11.1674	10.3601	-	3	71901880	71905886	+	1360	protein_coding	-	-
Solyc04g011370.3	66.2465	56.7499	67.0633	87.952	96.1826	98.6623	94.3967	94.0995	116.573	-	4	3845977	3848750	+	919	protein_coding	-	Cofilin_ADF
Solyc02g093550.3	11.762	10.9849	9.68293	15.9733	14.9008	18.2233	20.45	14.7148	24.946	-	2	55019902	55022265	+	2101	protein_coding	-	Methyltransf_11
Solyc05g054730.3	36.5093	32.3809	33.5055	47.6376	38.5525	51.2772	53.281	49.9375	78.2622	-	5	65432915	65438409	+	1604	protein_coding	-	-
Solyc02g093140.3	15.3732	10.766	11.1266	21.1859	17.8127	21.7201	25.3848	18.9236	21.9351	-	2	54692847	54699869	-	2442	protein_coding	-	CBS
Solyc07g040690.3	10.4735	9.01645	8.54584	7.14993	6.54081	6.63376	5.773	5.81063	5.12618	-	7	49504503	49520040	-	2251	protein_coding	NPR1 [Source:UniProtKB/TrEMBL;Acc:K4CDU6]	BTB
Solyc04g051500.3	6.71861	5.31385	6.73437	11.2684	10.0286	11.3897	10.1372	10.3569	10.0808	-	4	50596781	50602616	+	3199	protein_coding	UDP-rhamnose/UDP-galactose transporter 4 [Source:Projected from Arabidopsis thaliana (AT4G39390) UniProtKB/Swiss-Prot;Acc:Q8RWW7]	-
Solyc03g115870.3	14.0634	13.5764	12.3755	8.69204	7.57694	6.51459	6.1502	9.62783	6.13796	-	3	66953812	66957875	+	3750	protein_coding	-	-
Solyc01g066290.2	0.234361	0.141316	0	0.586467	0.767242	2.46412	0.869349	2.05134	1.50326	-	1	73726294	73726899	-	606	protein_coding	-	-
Solyc11g072240.2	213.396	246.289	335.595	403.263	396.231	410.133	426.175	444.146	761.813	-	11	55749727	55751867	-	524	protein_coding	-	-
Solyc03g063030.3	2.59867	3.04023	4.92689	6.69478	6.59632	5.3458	9.29034	8.51359	5.87025	-	3	35256196	35261111	+	1676	protein_coding	-	Aa_trans
Solyc11g010690.2	7.80653	8.72512	8.44923	6.14458	5.948	5.27653	5.27446	4.79051	2.93286	-	11	3726915	3736326	+	3396	protein_coding	-	-
Solyc08g008270.3	29.1266	17.6618	20.1474	35.5487	30.6205	51.2418	45.6521	34.0964	58.9424	-	8	2694473	2696604	+	577	protein_coding	-	-
Solyc01g104650.3	12.3649	10.1733	7.76985	7.82844	6.15812	6.68261	6.42993	4.19986	2.98964	-	1	92974818	92979365	+	2458	protein_coding	-	bZIP_1
Solyc03g078630.3	5.61259	5.47372	4.18509	10.3636	10.3854	11.9461	15.8108	7.68936	10.8942	-	3	52677539	52678703	+	970	protein_coding	-	ubiquitin
Solyc04g054910.3	48.9296	36.3887	32.4311	67.8938	56.6017	76.8177	96.0052	75.4955	56.4011	-	4	53346864	53348369	+	1192	protein_coding	-	AP2
Solyc03g116700.3	2.72859	1.48076	1.06354	7.82785	12.0592	6.62714	13.5797	10.4359	1.66269	-	3	67477035	67477829	+	694	protein_coding	-	Cu_bind_like
Solyc01g096475.1	29.1204	24.0824	22.9335	37.5114	31.7777	32.2941	42.1085	37.7658	46.4706	CITRX	1	87435477	87438867	+	873	protein_coding	Thioredoxin-like protein CITRX, chloroplastic [Source:UniProtKB/Swiss-Prot;Acc:Q9LKW0]	-
Solyc01g103090.3	7.33476	10.8448	6.29877	4.68741	4.97056	3.48621	4.7417	3.95756	2.6209	-	1	91632395	91640873	-	2827	protein_coding	-	-
Solyc09g009590.1	1.45345	0.751204	0.303494	3.89692	4.75824	4.71555	2.31064	5.45225	4.79461	-	9	3014436	3014891	+	456	protein_coding	Stress-associated protein 8 [Source:UniProtKB/TrEMBL;Acc:C4NAK7]	zf-A20
Solyc05g056430.2	1.65318	1.35932	0.878689	3.22357	2.95205	5.68861	5.38904	4.46114	5.39838	-	5	66578725	66579039	-	315	protein_coding	-	Auxin_inducible
Solyc02g089130.3	4.5036	2.43762	3.17908	8.17665	7.58468	8.41147	7.71713	7.04451	6.50535	-	2	51648657	51651059	-	1335	protein_coding	-	-
Solyc02g078010.3	234.142	137.162	185.714	323.889	290.938	341.552	431.076	277.09	360.297	-	2	43364239	43382092	-	2715	protein_coding	-	WD40
Solyc05g054110.3	1.88626	1.94715	1.6982	2.50668	2.93096	2.81967	3.19426	3.25367	5.60237	-	5	64928107	64933980	+	2309	protein_coding	-	-
Solyc08g080140.3	69.1757	71.1878	94.2796	141.003	136.612	137.449	112.677	136.593	159.646	-	8	63599489	63601620	+	1212	protein_coding	-	-
Solyc10g054840.2	7.52017	4.51779	5.54331	10.3269	8.81203	12.6743	12.4552	11.7855	9.61171	-	10	55948632	55950532	-	1706	protein_coding	X intrinsic protein [Source:UniProtKB/TrEMBL;Acc:E3UMZ9]	-
Solyc04g007480.1	20.2465	20.7361	22.3402	39.2759	33.4659	46.5822	35.3426	41.1312	59.5859	-	4	1157484	1157642	+	159	protein_coding	-	-
Solyc01g014140.3	0.95832	0.953452	0.65368	3.69993	3.1373	1.93459	3.08085	2.40701	5.16343	-	1	11629710	11630282	+	494	protein_coding	-	-
Solyc04g071930.3	52.8256	30.0775	40.1679	81.4817	70.2463	83.9139	87.5901	71.6471	70.8784	-	4	59031002	59033166	-	820	protein_coding	-	-
Solyc04g014810.3	10.724	11.9171	10.8772	19.6031	20.2946	18.2083	22.5272	19.9126	15.1638	-	4	5051012	5069823	+	2375	protein_coding	-	Arm
Solyc04g076480.3	0.772583	0.239056	0.356608	1.41728	1.41993	1.65455	1.34494	1.64803	1.06936	-	4	61426375	61435893	-	4657	protein_coding	-	Pkinase_Tyr
Solyc02g071270.2	14.2902	14.5156	12.0667	9.85411	8.89168	9.35875	8.83478	7.84642	5.00406	-	2	41320430	41328603	-	3823	protein_coding	Protein MEI2-like 5 [Source:Projected from Arabidopsis thaliana (AT1G29400) UniProtKB/Swiss-Prot;Acc:Q8VWF5]	RRM_1
Solyc01g091920.3	1.81407	1.56619	1.72753	2.49822	2.54199	2.88703	4.12927	2.60063	3.00155	-	1	85328977	85344333	-	4593	protein_coding	-	Peptidase_S8
Solyc12g007310.2	61.0162	49.6825	53.6253	73.6306	69.6686	84.6957	109.641	73.8187	96.5697	-	12	1700810	1705531	-	1859	protein_coding	-	Glyoxalase
novel.587	7.24944	7.10333	8.56263	12.4278	14.024	11.5719	13.1061	12.4148	16.8386	-	SL3.00SC0001166	1	3229	+	862	-	PF08510:PIG-P	-
Solyc08g007180.3	22.2939	16.4999	22.3785	29.0464	28.7005	33.8613	34.9003	30.3847	37.6164	-	8	1741144	1745568	-	2115	protein_coding	-	-
Solyc07g040950.3	43.2631	26.963	27.7244	69.069	50.2799	83.3268	80.2119	54.53	56.4024	-	7	51321653	51326445	-	1010	protein_coding	-	Glyoxalase
Solyc12g098880.2	3.29589	2.84554	1.45985	8.1941	9.80904	13.0424	6.66868	8.38093	8.8407	-	12	67237046	67237513	+	316	protein_coding	-	-
Solyc04g040180.3	4.69796	5.9198	4.69528	2.54072	2.10324	1.51986	2.3335	1.37528	0.257556	-	4	11959993	11962254	+	1179	protein_coding	-	Methyltransf_11
Solyc01g105240.3	11.2827	10.7163	10.4684	6.42221	8.46992	6.84208	6.51461	6.39661	7.12164	-	1	93370385	93375203	-	1842	protein_coding	-	UCH
Solyc05g006440.3	70.6839	46.7449	43.657	87.1368	70.5199	116.309	111.755	79.9973	114.003	-	5	1069430	1072248	-	1156	protein_coding	-	-
Solyc06g083640.3	12.716	15.2722	13.6504	7.91415	8.89451	9.44218	9.45961	8.21079	7.59481	-	6	49024978	49032924	-	2271	protein_coding	-	-
Solyc06g062960.2	3.09708	1.95085	4.36521	10.0831	8.44922	7.1174	11.5568	8.52399	5.39207	-	6	39853775	39854740	-	856	protein_coding	-	-
Solyc07g041920.3	29.4097	17.8196	32.4977	53.5272	35.6143	70.0337	130.771	51.7013	39.743	-	7	54664081	54668958	-	1658	protein_coding	-	Peptidase_C1
Solyc06g035580.3	5.24158	6.05538	6.3381	9.47969	10.2958	8.3869	8.57273	10.418	12.0424	-	6	24688622	24694588	-	1987	protein_coding	-	-
Solyc07g017670.2	12.0429	11.2681	14.3654	5.56702	4.53166	3.1437	4.1078	3.55582	5.86008	-	7	7716247	7720602	+	228	protein_coding	-	-
Solyc07g042580.3	19.999	20.2229	25.0632	14.0536	16.4722	13.5728	13.0243	14.8253	10.604	-	7	56164858	56172009	+	3591	protein_coding	-	-
Solyc03g121530.3	16.5763	17.5907	16.2201	21.0805	20.7323	26.1102	30.0811	23.4289	48.3013	-	3	71095045	71100623	+	1368	protein_coding	-	Ribonuclease_3
Solyc05g015470.1	57.9686	34.6627	32.3232	88.2453	73.8013	94.8778	99.3522	69.4908	87.1728	-	5	10598879	10599172	-	294	protein_coding	-	-
Solyc01g100320.3	85.4031	97.1495	125.158	147.731	168.173	146.649	155.266	173.54	192.259	-	1	90263774	90270080	-	1551	protein_coding	-	-
Solyc11g010710.2	4.67431	6.58748	6.47919	3.03112	3.55873	2.33161	1.85936	3.57841	2.95175	-	11	3758222	3764650	+	2613	protein_coding	-	AP2
Solyc06g071910.3	57.3889	55.3584	71.2208	81.5708	87.4546	81.2455	99.7504	89.7038	102.036	-	6	44438892	44444942	-	1960	protein_coding	-	-
Solyc02g080260.3	36.1832	37.0636	32.7071	20.9289	27.5414	18.5145	16.6198	25.9641	17.0088	-	2	45086221	45091492	+	3110	protein_coding	-	START
Solyc02g050280.3	10.8523	9.42944	9.25913	6.39965	6.65265	5.81269	5.51232	6.8014	4.17786	-	2	4943772	4956612	+	4768	protein_coding	-	SNF2_N
Solyc03g081220.1	14.7465	12.5503	14.4226	23.4598	19.4174	21.8325	22.6071	26.403	21.2212	-	3	53551118	53551987	+	870	protein_coding	-	-
Solyc03g007360.3	0.0103955	0.0564146	0.0709087	0.211826	0.192849	0.222972	0.347052	0.225498	0.253382	-	3	1906908	1912328	-	4554	protein_coding	Bidirectional sugar transporter SWEET [Source:UniProtKB/TrEMBL;Acc:K4BEF9]	PPR
Solyc07g006330.2	6.80426	5.45232	5.66307	10.0846	8.96139	11.4087	10.5557	8.75737	10.859	-	7	1147353	1156147	-	2623	protein_coding	-	Glyco_transf_22
Solyc03g025855.1	2.42774	1.72529	1.35183	7.06706	4.35239	4.81344	5.57487	5.54343	9.78827	-	3	3275717	3276874	+	273	protein_coding	-	-
Solyc08g007060.3	0.380986	0.689182	0.481249	1.39224	0.923891	0.854563	1.90177	1.33711	0.959399	-	8	1627950	1634413	+	3355	protein_coding	-	-
Solyc07g005830.3	100.453	75.0957	82.237	109.36	104.523	129.663	156.879	117.936	169.581	-	7	660958	666088	+	1247	protein_coding	Translation initiation factor IF-3 [Source:UniProtKB/TrEMBL;Acc:K4CB54]	-
Solyc01g111200.3	40.3275	44.8274	46.9854	59.3898	60.0797	58.3293	62.6192	68.8951	68.9418	-	1	97451367	97453786	+	1620	protein_coding	-	-
Solyc05g053400.2	7.75587	6.52908	12.3016	26.3939	31.4362	26.8151	26.7357	20.4311	13.3093	-	5	64346892	64348301	-	1410	protein_coding	-	UDPGT
Solyc05g010610.3	10.1918	10.4454	9.39621	7.27531	6.45101	6.01176	6.81025	6.25125	5.55309	-	5	4848223	4852357	+	2931	protein_coding	-	HLH
Solyc08g074350.2	1.33705	2.1796	1.62103	0.700293	0.492009	0.451165	0.749724	0.816495	0.658177	-	8	58592329	58596159	+	3045	protein_coding	-	-
Solyc07g053610.3	18.4385	18.3894	14.341	10.221	10.4143	10.4459	10.6779	10.2886	6.27944	-	7	62159207	62177013	+	7302	protein_coding	-	-
Solyc02g077040.3	5.54428	3.88339	5.31163	9.34944	7.41505	9.93936	8.33263	8.01349	9.86652	-	2	42680237	42687280	+	2536	protein_coding	-	Peptidase_C1
Solyc12g014440.2	23.2204	25.9501	22.9194	16.3131	14.7099	15.6679	16.8673	14.362	14.7166	-	12	5413587	5418734	-	2051	protein_coding	-	-
Solyc01g005400.3	2.14461	1.58893	2.0898	4.47766	3.1121	3.48307	3.8648	3.98526	3.42439	-	1	279104	283739	+	2075	protein_coding	-	-
Solyc02g080110.3	1.55914	1.282	0.690586	3.80024	1.88702	3.18323	3.85568	2.39496	3.0184	-	2	44969328	44973436	+	1670	protein_coding	-	-
Solyc10g083670.2	7.8513	6.82005	8.33239	16.4235	15.142	15.1042	16.3882	14.1999	11.1691	-	10	63569413	63572196	-	1218	protein_coding	-	-
Solyc01g100980.3	2.70603	1.0527	1.55944	7.17725	6.22344	7.19554	9.85796	5.9131	2.42628	-	1	90730897	90733249	-	1627	protein_coding	-	-
Solyc10g007870.3	52.4934	40.187	46.4265	70.1437	62.3768	69.0608	72.7018	72.5259	125.274	-	10	2065310	2067085	+	781	protein_coding	-	-
Solyc04g080580.3	117.601	98.8521	101.37	76.0033	81.0084	72.2457	65.5764	72.487	70.4709	-	4	64783469	64787274	+	1322	protein_coding	-	PfkB
Solyc02g094440.3	71.2227	72.1979	98.0614	120.566	138.265	111.468	120.253	133.127	162.592	-	2	55604248	55607306	+	1233	protein_coding	-	-
Solyc10g007505.1	67.4119	67.4838	55.1306	35.0953	37.2974	31.9296	43.3401	30.4697	21.7366	-	10	1825906	1826837	-	651	protein_coding	-	Pkinase
Solyc04g054950.3	3.64162	0.617577	5.05668	0.781096	0.546414	0.057433	0.675417	0.571666	0.0583959	-	4	53423081	53424590	-	1040	protein_coding	-	-
Solyc07g006070.1	17.2378	19.4093	24.1429	31.5299	27.5306	33.6063	32.7479	33.1061	36.8775	-	7	911755	912696	+	942	protein_coding	-	Epimerase
Solyc07g054310.2	40.6885	33.1635	29.8496	75.3273	67.0241	56.2168	52.0321	63.4098	108.563	-	7	62789136	62789516	+	306	protein_coding	-	-
Solyc12g096590.2	25.0433	26.978	35.3078	40.7776	39.9941	42.4096	51.9007	42.3648	62.3328	-	12	66423047	66427297	-	1138	protein_coding	-	-
Solyc10g085220.2	13.1428	12.3321	14.593	18.9853	20.2936	15.9619	22.8838	21.3336	20.6454	-	10	64612716	64616039	+	1059	protein_coding	-	Mito_carr
Solyc03g097955.1	5.27313	2.91464	4.1107	6.91193	5.81825	9.16654	9.85262	6.55538	14.732	-	3	61769286	61772484	+	808	protein_coding	-	-
Solyc05g053810.3	125.712	127.451	211.219	295.556	305.667	281.641	261.337	288.547	308.193	-	5	64696005	64699708	-	1875	protein_coding	Serine hydroxymethyltransferase [Source:UniProtKB/TrEMBL;Acc:K4C261]	SHMT
Solyc05g054630.3	12.348	14.7141	13.0108	7.68671	9.86127	8.08624	7.38306	9.5853	7.12557	-	5	65348774	65355908	+	4432	protein_coding	Elongator complex protein 1 [Source:Projected from Arabidopsis thaliana (AT5G13680) UniProtKB/Swiss-Prot;Acc:Q9FNA4]	-
Solyc04g074550.3	44.9463	46.6507	53.4906	69.4401	69.3503	76.4061	70.1523	73.9223	93.1654	-	4	60617283	60621805	+	1028	protein_coding	-	-
Solyc11g069290.2	12.2725	9.49142	13.3165	15.7369	14.5569	19.1496	18.7301	19.054	32.3624	-	11	54206264	54212648	-	1597	protein_coding	PDX2 [Source:Projected from Arabidopsis thaliana (AT5G60540) UniProtKB/TrEMBL;Acc:A0A178UA48]	-
Solyc12g013580.2	24.9229	17.8977	20.2383	29.7285	27.1972	36.1859	45.6056	28.9783	39.6845	-	12	4417442	4424133	+	2268	protein_coding	Peptidyl-prolyl cis-trans isomerase CYP37, chloroplastic [Source:Projected from Arabidopsis thaliana (AT3G15520) UniProtKB/Swiss-Prot;Acc:P82869]	Pro_isomerase
Solyc09g064590.3	42.4685	39.5703	41.4166	28.8632	27.5342	24.6772	27.7195	29.0156	22.8019	-	9	62132266	62152926	+	4139	protein_coding	Tetratricopeptide repeat (TPR)-like superfamily protein [Source:Projected from Arabidopsis thaliana (AT1G04080) UniProtKB/TrEMBL;Acc:F4I448]	-
Solyc01g098985.1	28.5441	25.1318	32.1131	17.7691	22.9108	16.2188	17.9751	19.5045	15.7518	-	1	89214475	89220207	-	3123	protein_coding	Kinesin-like protein KIN-14S [Source:Projected from Arabidopsis thaliana (AT5G27550) UniProtKB/Swiss-Prot;Acc:F4K4C5]	Kinesin
Solyc02g080230.3	9.7422	8.81155	11.3227	18.6651	13.0675	21.1905	20.7668	15.5252	16.9893	-	2	45061654	45064263	+	933	protein_coding	-	PBD
Solyc09g064780.3	4.39769	3.82178	5.99349	2.99933	3.54948	2.82543	2.34295	2.96156	2.17085	-	9	62397544	62409506	+	4672	protein_coding	-	-
Solyc08g079870.2	1.28667	0.682867	0.994742	2.50891	1.55493	2.38814	2.94522	1.79676	1.97801	-	8	63414981	63423392	+	4452	protein_coding	-	Peptidase_S8
Solyc05g053300.3	49.5435	42.1155	56.0795	112.658	93.7927	120.245	103.744	97.3582	65.1528	-	5	64274861	64279739	+	1827	protein_coding	Dihydrolipoyl dehydrogenase [Source:UniProtKB/TrEMBL;Acc:Q8GT30]	Pyr_redox_2
Solyc08g078510.3	6.47489	5.66435	7.06793	12.4082	11.699	13.7942	12.1185	10.4623	10.5305	-	8	62409830	62411701	-	1338	protein_coding	-	GRAM
Solyc03g116465.1	17.0954	11.6958	11.1056	22.33	21.2862	20.1866	36.3141	24.0215	28.3977	-	3	67367045	67367721	-	216	protein_coding	-	-
Solyc06g071260.3	21.6249	26.2991	23.7775	29.93	39.5429	35.9488	37.7594	41.2036	71.0412	-	6	43985115	43987586	+	324	protein_coding	-	-
Solyc10g079320.2	1.02341	0.627051	0.353865	5.87729	6.23246	5.41489	3.91874	5.31438	0.677621	-	10	60998966	61000399	-	1434	protein_coding	-	UDPGT
Solyc08g005450.2	215.779	210.826	147.766	142.602	138.138	131.478	117.943	119.453	98.7719	-	8	329712	333053	+	1009	protein_coding	CXIP4 [Source:Projected from Arabidopsis thaliana (AT2G28910) UniProtKB/TrEMBL;Acc:A0A178VV16]	-
Solyc08g077280.1	84.1107	58.6158	88.3807	118.795	118.202	120.234	123.324	130.836	281.253	-	8	61316005	61316313	-	309	protein_coding	-	-
Solyc05g054720.3	121.228	86.1102	109.116	168.662	149.54	168.585	196.298	145.981	209.181	-	5	65427013	65430998	+	1177	protein_coding	-	-
Solyc02g081520.3	11.7364	11.6091	10.13	7.4012	7.41097	7.29298	6.90259	6.82506	4.25743	-	2	45998885	46011464	-	2154	protein_coding	Nijmegen breakage syndrome 1 protein [Source:Projected from Arabidopsis thaliana (AT3G02680) UniProtKB/Swiss-Prot;Acc:Q0H8D7]	FHA
Solyc08g074620.2	1880.93	1832.13	1706.47	1250.28	1351.24	758.962	765.439	1132.66	339.852	-	8	58865793	58877981	+	3366	protein_coding	-	-
Solyc12g010590.2	11.7675	19.4086	11.936	20.6894	23.8435	21.2265	24.8955	25.4265	32.1226	-	12	3563245	3568392	+	1573	protein_coding	-	-
Solyc07g007230.3	74.2953	67.6312	65.2969	54.1829	56.7001	47.2146	42.4641	49.9479	39.2299	-	7	1979960	1981610	+	1384	protein_coding	-	DnaJ
Solyc10g075100.2	3032.43	2697.76	2645.47	5350.41	5584.73	5372.07	3689.76	5194.25	4668.64	-	10	58868679	58869437	-	473	protein_coding	Non-specific lipid-transfer protein [Source:UniProtKB/TrEMBL;Acc:Q4A1N1]	-
Solyc02g084030.3	11.5065	12.1617	15.0887	19.8149	20.6285	22.3574	22.1543	20.6435	20.8344	-	2	47801913	47806981	+	1440	protein_coding	Methionine sulfoxide reductase A5 [Source:UniProtKB/TrEMBL;Acc:G3K2M5]	PMSR
Solyc09g009380.3	6.4544	8.56611	7.7527	4.13912	5.33283	3.73938	4.00665	5.15821	3.70068	-	9	2812814	2819400	-	3594	protein_coding	-	Pkinase
Solyc10g009280.3	31.8929	30.8572	23.9434	20.7196	21.25	18.3302	14.9303	18.6434	17.6048	-	10	3256165	3260099	-	1235	protein_coding	-	SSXT
Solyc09g018850.3	7.70373	9.18224	9.81032	5.22878	7.00175	4.10097	4.7497	4.67472	5.95675	-	9	17646577	17651342	+	2243	protein_coding	Adenine DNA glycosylase [Source:Projected from Arabidopsis thaliana (AT4G12740) UniProtKB/Swiss-Prot;Acc:F4JRF4]	HhH-GPD
Solyc11g069590.2	5.62314	5.10153	6.3843	7.37686	8.57575	8.37483	11.4393	8.12788	10.1036	-	11	54516295	54521086	-	2753	protein_coding	-	Pkinase
Solyc03g007100.3	24.8331	24.036	25.5744	15.6483	17.7922	14.6446	13.3973	17.2602	8.9727	-	3	1661977	1701715	-	5029	protein_coding	Cleavage and polyadenylation specificity factor subunit 1 [Source:Projected from Arabidopsis thaliana (AT5G51660) UniProtKB/Swiss-Prot;Acc:Q9FGR0]	-
Solyc07g056050.1	27.6873	26.1021	36.7418	55.1048	53.122	46.6078	50.9087	57.0238	45.1808	-	7	64076797	64078776	+	1980	protein_coding	Transmembrane 9 superfamily member [Source:UniProtKB/TrEMBL;Acc:K4CGD8]	-
Solyc04g015360.3	4.48599	4.89615	4.10272	7.31063	7.08321	7.68368	9.01748	7.72529	6.88015	-	4	5562895	5566899	-	1889	protein_coding	GATA transcription factor [Source:UniProtKB/TrEMBL;Acc:K4BQ39]	GATA
Solyc03g025795.1	30.7445	29.4071	23.9935	38.0784	36.0736	45.3127	44.5749	45.9722	61.4298	-	3	3226238	3227095	+	348	protein_coding	-	-
Solyc10g080280.2	17.3776	19.5845	17.659	9.40209	8.58394	8.51559	13.3793	8.48706	8.68917	-	10	61727053	61733647	+	3942	protein_coding	-	-
Solyc12g027630.1	8.76686	16.0853	17.5738	3.22357	7.92681	4.42447	1.85829	3.43165	6.10531	-	12	24868847	24869035	+	189	protein_coding	-	-
Solyc03g044797.1	0	0	0	0.138719	0.3764	0.435194	0.159935	0.639918	0.44249	-	3	10561618	10565842	+	1098	protein_coding	-	-
[truncated: 1,960 more rows]
