# Supplementary material for: HY5 functions as a systemic signal by integrating BRC1-dependent hormone signaling in tomato bud outgrowth
Source: Proc Natl Acad Sci U S A. 2023 Apr 10;120(16):e2301879120. doi: 10.1073/pnas.2301879120 (PMC10120035; doi:10.1073/pnas.2301879120)
Supplement: Supplementary file 4 — Dataset S02 (XLSX) [file pnas.2301879120.sd02.xlsx]

## Sheet: Sheet1
			WT			brc1#5			brc1#9
			wt_1_fpkm	wt_2_fpkm	wt_3_fpkm	b1_1_fpkm	b1_2_fpkm	b1_3_fpkm	b2_1_fpkm	b2_2_fpkm	b2_3_fpkm
CK metabolism	IPT2	Solyc04g007240	0	0	0.0471689	0.15574	0.052823	0.122148	0	0.0552642	0
	TPT3	Solyc01g080150	0.688863	0.318157	0.557002	0.47156	0.367864	0.77668	0.199349	0.368132	0.112814
	IPT5	Solyc11g066960.1.1	5.14508	6.38449	4.89131	2.55707	3.90281	3.24578	4.26705	4.62044	4.9503
	LOG1	Solyc11g069570	12.9294	11.6036	11.9479	18.2017	13.3801	16.1445	18.1351	13.884	18.601
	LOG2	Solyc09g007830	31.4009	31.1474	23.9415	17.695	18.659	14.1639	15.2145	18.0161	26.4452
	LOG3	Solyc04g081290	6.77481	5.67926	2.53601	8.46188	6.08571	9.38173	9.75603	4.57478	6.35935
	LOG4	Solyc01g005680	0.594861	0.403527	1.06271	3.03033	1.62286	4.62832	3.06472	2.77317	2.03499
	LOG5	Solyc08g062820.2.1	14.8857	17.8682	25.1012	18.8426	19.5049	18.9559	13.8215	19.8062	28.3604
	LOG6	Solyc10g084150.1.1	33.8319	37.5363	40.9863	36.2516	30.6747	33.7542	43.8018	28.4891	34.5471
	CKX7	Solyc10g079870.1.1	4.82594	3.19226	1.22829	0.173808	0.196504	0.249918	0.534373	0.267261	0.254108
CK signaling	RR1	Solyc05g006420.2.1	10.1746	12.7489	14.1772	13.3444	14.9926	14.0638	24.4001	22.9734	24.9412
	RR2	Solyc03g113720.2.1	5.85421	7.13056	7.9484	5.48313	7.28279	6.05675	8.83109	9.35711	11.0148
	RR3	Solyc02g071220.2.1	3.86922	3.91132	5.87729	5.53277	4.84321	5.12111	9.4277	7.49229	10.8032
	RR6	Solyc06g048600.2.1	3.22394	7.48175	4.09228	4.13995	6.24931	3.26483	5.19272	5.76323	10.9382
	RR7	Solyc06g048930.2.1	1.05972	1.06908	1.33052	0.743101	0.889555	1.07993	1.41112	1.047	1.8562
	RR10	Solyc01g065540.2.1	4.9096	5.86395	4.67106	3.37542	3.52162	3.22075	3.21016	3.19588	2.66074
	RR23	Solyc07g005140.2.1	7.01418	9.01175	7.94031	6.77221	6.78772	6.34516	6.05466	5.87107	4.0504
			WT			brc1#5			brc1#9
			wt_1_fpkm	wt_2_fpkm	wt_3_fpkm	b1_1_fpkm	b1_2_fpkm	b1_3_fpkm	b2_1_fpkm	b2_2_fpkm	b2_3_fpkm
GA-metabolism	SlGA20ox1	Solyc03g006880.3	13.0007	7.48999	6.29189	10.1543	9.1315	16.7318	24.9539	12.9253	13.2978
	SlGA20ox2	Solyc06g035530.3	0.663477	0.811895	0.399322	1.17197	0.617546	1.08332	1.15818	0.690643	1.22665
	SlGA20ox3	Solyc11g072310.2	0.369065	0.758658	0.359633	0.467772	0.951938	0.677311	0.871197	0.881016	0.129125
	SlGA3ox1	Solyc06g066820.3	0.0837005	0.272537	0.0326246	0.287249	0.420156	0.337937	0.124193	0.210231	0.0429503
	SlGA3ox2	Solyc03g119910.3	0.74469	0.224517	0.276441	0.722587	0.696552	0.268451	0.613862	1.61943	1.63771
	SlGA2ox2	Solyc07g056670.3	0	0.50653	0.836764	0.480485	0.692615	0.282636	0.138492	0.852499	0.431061
	SlGA2ox3	Solyc01g079200.3	0.292229	0.264313	0.21357	0.235052	0.478342	0.184353	0.542001	0.458744	0.0937219
	SlGA2ox4	Solyc07g061720.3	5.19525	5.22694	2.3606	1.56508	1.49696	0.957453	0.938311	1.23292	0.112328
	SlGA2ox5	Solyc07g061730.3	17.8968	21.4597	11.6142	5.97309	3.5251	1.54596	1.05595	2.71302	0.666859
GA-Signaling	SlGAST1	Solyc02g089350.3	27.4216	32.6794	40.5853	112.27	119.789	130.014	132	129.559	207.638
	SlDELLA	Solyc11g011260.1	86.9392	83.6987	102.731	129.471	129.138	122.976	121.445	124.339	125.622
	SlGASAG	Solyc11g017440.2	11.7755	4.70356	7.10606	32.1808	23.7432	35.7477	68.5878	38.2161	67.5564
			WT			brc1#5			brc1#9
			wt_1_fpkm	wt_2_fpkm	wt_3_fpkm	b1_1_fpkm	b1_2_fpkm	b1_3_fpkm	b2_1_fpkm	b2_2_fpkm	b2_3_fpkm
ABA-Metabolism	SlNCED1	Solyc07g056570.1	8.51513	14.7675	8.09452	16.058	13.0715	21.1586	9.04767	10.1081	8.95276
	SlNCED4	Solyc08g075490	32.0471	27.8435	25.3215	37.5894	29.4899	46.7717	33.7268	33.7682	28.7999
	SlAAO3	Solyc01g009230	18.2081	13.6141	14.9039	13.2786	17.2203	11.0271	19.8122	16.0759	3.73734
	SlAAO3-1	Solyc01g009235.1	9.95709	9.43187	9.93207	9.33171	10.107	10.3418	12.7138	9.94686	10.5871
	SlAAO3-2	Solyc11g071620.3	4.59332	4.71124	6.0264	8.38463	8.95313	9.40154	6.52966	8.16333	5.73298
	SlAAO3-5	Solyc01g088170.4	7.77094	7.94292	7.50667	7.17758	7.43347	7.9078	9.32015	8.04926	4.67526
	SlABA2	Solyc12g056600.3	6.81745	9.30674	15.102	12.1706	12.1528	8.28104	10.4716	11.1191	9.01742
	SlMoCo-2	Solyc08g080180	0.745325	0.557898	0.525925	0.992272	1.59863	1.45921	1.36648	1.43777	1.6815
	SlMoCo-3	Solyc03g031420	6.95721	10.2948	11.8185	7.20403	8.72651	6.72639	6.32823	8.36898	8.9593
	SlCYP707A1	Solyc04g078900.3	16.3935	21.0178	9.99069	10.4734	8.47239	12.2191	5.78672	4.84892	4.02565
	SlCYP707A2	Solyc08g005610.3	2.15591	2.33191	2.81552	1.62087	1.55225	2.10318	2.5558	1.49712	3.53556
	SlCYP707A3	Solyc01g108210.3	9.47661	8.17222	5.79455	6.28725	5.59488	7.92693	12.2373	4.10221	4.5286
ABA-Signaling	SlAIM1	Solyc12g099120	0.0296995	0.188037	0.0868215	0.0318515	0	0	0.0367228	0.271259	0.0762005
	SlABF4	Solyc11g044560	20.7044	20.6921	19.746	23.7478	21.3117	25.8634	23.8938	19.3126	19.4025
	SlRAB18	Solyc02g084840	1.80298	1.30459	0.803154	2.76231	1.79886	3.05476	2.29304	1.35268	0.462592
	SlAREB	Solyc04g078840	1.37437	1.55078	0.636475	0.933993	1.02461	0.961454	0.555244	0.481604	0.192023
	SlSnRK2.2	Solyc08g077780	34.4923	30.4516	34.8606	28.8858	25.4181	22.5109	19.7952	17.8593	15.7485
	SlABI5	Solyc09g009490	1.69903	3.32956	0.903057	0.800634	0.30901	0.129919	0.159152	0.176341	0.0660487
	SlAREB1	Solyc04g078840	1.37437	1.55078	0.636475	0.933993	1.02461	0.961454	0.555244	0.481604	0.192023
	SlAREB2	Solyc11g044560	20.7044	20.6921	19.746	23.7478	21.3117	25.8634	23.8938	19.3126	19.4025
	SlABI3	Solyc06g083590	0.0641825	0.0580513	0.137593	0.0275332	0.0280157	0.0647835	0.0476162	0.0146552	0
			WT			brc1#5			brc1#9
			wt_1_fpkm	wt_2_fpkm	wt_3_fpkm	b1_1_fpkm	b1_2_fpkm	b1_3_fpkm	b2_1_fpkm	b2_2_fpkm	b2_3_fpkm
IAA-Metabolism	SlFZY	Solyc06g065630.3	2.42308	5.20508	3.18757	1.1694	1.85094	1.14646	0.711572	2.45517	1.78737
	SlFZY3	Solyc09g091090.2	0.336947	0.431742	0.0820839	0	0.245129	0.141709	0.138876	0.320572	0.324191
	SlFZY4	Solyc06g008050.3	0.254131	0.229855	0.10613	0.428285	0.277321	0.778693	0.628456	0.45593	0.791748
	SlFZY5	Solyc06g083700.3	0.154017	0.0522391	0.206361	0.103236	0.0210089	0.145743	0.238049	0.241778	0.0246977
	SlTAR1	Solyc06g071640.3	3.1243	3.08724	2.89224	1.08897	1.31262	1.16287	0.753311	1.50704	1.36273
	SlFZY2	Solyc08g068160.2	1.07546	0.879195	0.523989	0.776319	1.06075	1.35692	1.35536	0.991714	1.3266
	SllLR9	Solyc10g079640.2	9.57696	7.62374	16.427	21.3518	22.8139	15.7045	29.3615	23.2819	10.5806
	SllLR11	Solyc12g008690.2	29.5584	30.2531	37.6991	50.2888	52.9026	55.7572	64.0658	63.5651	88.7383
	SllLR1-LIKE-2	Solyc05g006220.3	14.2989	15.18	17.3765	16.6672	14.9109	12.7471	12.1509	15.1903	4.28486
	SlFZY6	Solyc09g074430.3	0.608399	0.584672	0.666956	0.448581	0.7884	0.671667	0.846306	1.12872	1.12195
IAA-Signaling	SlPIN1	Solyc03g118740	17.1084	21.605	21.0805	16.4726	17.922	16.5362	15.6929	18.812	19.3805
	SlPIN9	Solyc10g078370	18.3371	22.8307	21.4073	12.2256	14.0037	10.0886	5.55761	14.1675	13.5795
	SlLAX1	Solyc09g014380	19.6378	17.7089	20.4648	36.7099	32.7186	36.0594	42.1798	36.9442	50.1849
	SlLAX2	Solyc01g111310	32.4047	39.4875	44.8352	36.5081	40.8599	27.8161	18.9428	39.0982	35.5007
	SlLAX4	Solyc10g076790	1.15518	1.68334	1.91779	2.15657	1.70413	2.37518	1.87802	2.71097	1.61915
	SlIAA3	Solyc09g065850	0.281792	0.347554	0.187221	0.315947	0.237618	0.323216	0.237566	0.190105	0.640838
	SlARF13	Solyc05g056040	11.8861	16.7362	14.0501	5.33287	5.20442	4.82787	5.25705	4.34751	3.79425
	SlIAA14	Solyc09g083290	48.4555	36.5953	69.9758	127.942	119.344	153.147	116.054	122.867	138.558
	SlIAA16	Solyc01g097290	121.097	141.41	168.312	191.496	204.117	231.347	184.198	181.728	232.695
	SlIAA35	Solyc07g008020	8.45996	7.18012	4.85591	10.3158	6.63941	8.48069	22.784	16.8695	19.4015
	SlARF1	Solyc01g103050	53.5556	58.4324	57.6269	45.9514	46.348	42.7194	35.1072	44.5348	27.2505
